# Supplementary material for: Enantioselective Recognition of Helicenes by a Tailored Chiral Benzo[ghi]perylene Trisimide π‐Scaffold
Source: Angew Chem Int Ed Engl. 2022 Feb 18;61(15):e202117625. doi: 10.1002/anie.202117625 (PMC9303377; doi:10.1002/anie.202117625)
Supplement: Supplementary file 1 — Supporting Information [file ANIE-61-0-s001.cif]

 
data_bt50_ab_sq
 
_audit_creation_method            'SHELXL-2018/3'
_shelx_SHELXL_version_number      '2018/3'
_chemical_name_systematic         ?
_chemical_name_common             ?
_chemical_melting_point           ?
_chemical_formula_moiety          'C126 H103 N3 O8, 2(C2 H3 N) [+ solvent]'
_chemical_formula_sum
 'C130 H109 N5 O8' 
_chemical_formula_weight          1869.22

loop_
 _atom_type_symbol
 _atom_type_description
 _atom_type_scat_dispersion_real
 _atom_type_scat_dispersion_imag
 _atom_type_scat_source
 'C'  'C'   0.0181   0.0091
 'International Tables Vol C Tables 4.2.6.8 and 6.1.1.4'
 'H'  'H'   0.0000   0.0000
 'International Tables Vol C Tables 4.2.6.8 and 6.1.1.4'
 'N'  'N'   0.0311   0.0180
 'International Tables Vol C Tables 4.2.6.8 and 6.1.1.4'
 'O'  'O'   0.0492   0.0322
 'International Tables Vol C Tables 4.2.6.8 and 6.1.1.4'
 
_space_group_crystal_system       monoclinic
_space_group_IT_number            14
_space_group_name_H-M_alt         'P 21/n'
_space_group_name_Hall            '-P 2yn'
 
_shelx_space_group_comment
;
The symmetry employed for this shelxl refinement is uniquely defined
by the following loop, which should always be used as a source of
symmetry information in preference to the above space-group names.
They are only intended as comments.
;
 
loop_
 _space_group_symop_operation_xyz
 'x, y, z'
 '-x+1/2, y+1/2, -z+1/2'
 '-x, -y, -z'
 'x-1/2, -y-1/2, z-1/2'
 
_cell_length_a                    13.8382(5)
_cell_length_b                    30.2689(11)
_cell_length_c                    26.5850(9)
_cell_angle_alpha                 90
_cell_angle_beta                  92.719(2)
_cell_angle_gamma                 90
_cell_volume                      11123.0(7)
_cell_formula_units_Z             4
_cell_measurement_temperature     100(2)
_cell_measurement_reflns_used     9728
_cell_measurement_theta_min       2.92
_cell_measurement_theta_max       72.50
 
_exptl_crystal_description        block
_exptl_crystal_colour             red
_exptl_crystal_density_meas       ?
_exptl_crystal_density_method     ?
_exptl_crystal_density_diffrn     1.116          
_exptl_crystal_F_000              3952
_exptl_transmission_factor_min    ?
_exptl_transmission_factor_max    ?
_exptl_crystal_size_max           0.251
_exptl_crystal_size_mid           0.167
_exptl_crystal_size_min           0.120
_exptl_absorpt_coefficient_mu     0.541
_shelx_estimated_absorpt_T_min    ?
_shelx_estimated_absorpt_T_max    ?
_exptl_absorpt_correction_type    multi-scan
_exptl_absorpt_correction_T_min   0.7022  
_exptl_absorpt_correction_T_max   0.7536
_exptl_absorpt_process_details    Bruker-SADABS
_exptl_absorpt_special_details    ?
_diffrn_ambient_temperature       100(2)
_diffrn_radiation_wavelength      1.54178
_diffrn_radiation_type            CuK\a
_diffrn_source                    Cu/K(alpha)_ImuS_Microsource               
_diffrn_measurement_device_type   Bruker-Kappa-D8Quest_PhotonII 
_diffrn_measurement_method        omega_and_phi_scan
_diffrn_detector_area_resol_mean  ?
_diffrn_reflns_number             186320
_diffrn_reflns_av_unetI/netI      0.0265
_diffrn_reflns_av_R_equivalents   0.0625
_diffrn_reflns_limit_h_min        -17
_diffrn_reflns_limit_h_max        17
_diffrn_reflns_limit_k_min        -37
_diffrn_reflns_limit_k_max        37
_diffrn_reflns_limit_l_min        -27
_diffrn_reflns_limit_l_max        32
_diffrn_reflns_theta_min          2.213
_diffrn_reflns_theta_max          72.603
_diffrn_reflns_theta_full         67.679
_diffrn_measured_fraction_theta_max   0.997
_diffrn_measured_fraction_theta_full  1.000
_diffrn_reflns_Laue_measured_fraction_max    0.997
_diffrn_reflns_Laue_measured_fraction_full   1.000
_diffrn_reflns_point_group_measured_fraction_max   0.997
_diffrn_reflns_point_group_measured_fraction_full  1.000
_reflns_number_total              22047
_reflns_number_gt                 18384
_reflns_threshold_expression      'I > 2\s(I)'
_reflns_Friedel_coverage          0.000
_reflns_Friedel_fraction_max      .
_reflns_Friedel_fraction_full     .
 
_reflns_special_details
;
 Reflections were merged by SHELXL according to the crystal
 class for the calculation of statistics and refinement.
 
 Structure factors included contributions from the .fab file.
 
 _reflns_Friedel_fraction is defined as the number of unique
 Friedel pairs measured divided by the number that would be
 possible theoretically, ignoring centric projections and
 systematic absences.


The refinement showed residual electron density that could be 
attributed to solvent molecules and that could not be modeled 
satisfactorily. Therefore, the SQUEEZE routine of PLATON was 
used. The remaining structure could be refined nicely.

# SQUEEZE RESULTS (Version = 241018)
# Note: Data are Listed for all Voids in the P1 Unit Cell
# i.e. Centre of Gravity, Solvent Accessible Volume,
# Recovered number of Electrons in the Void and
# Details about the Squeezed Material
loop_
  _platon_squeeze_void_nr
  _platon_squeeze_void_average_x
  _platon_squeeze_void_average_y
  _platon_squeeze_void_average_z
  _platon_squeeze_void_volume
  _platon_squeeze_void_count_electrons
  _platon_squeeze_void_content
   1 -0.055 -0.090  0.191       332        78 ' '
   2  0.555  0.410  0.309       333        78 ' '
   3  0.771  0.122  0.197         9         0 ' '
   4  0.036  0.281  0.203         6         0 ' '
   5  0.973  0.192  0.244        14         1 ' '
   6  0.527  0.692  0.255        14         1 ' '
   7  0.464  0.781  0.297         6         0 ' '
   8  0.729  0.622  0.303         8         0 ' '
   9  0.445  0.590  0.691       330        78 ' '
  10  1.055  0.090  0.809       331        78 ' '
  11  0.271  0.378  0.697         9         0 ' '
  12  0.536  0.219  0.703         6         0 ' '
  13  0.473  0.308  0.744        14         1 ' '
  14  0.027  0.808  0.755        14         1 ' '
  15  0.964  0.719  0.797         6         0 ' '
  16  0.229  0.878  0.803         8         0 ' '
_platon_squeeze_void_probe_radius                  1.20
_platon_squeeze_details                           ?
;
 
_computing_data_collection         'Bruker APEX3'
_computing_cell_refinement       'Bruker SAINT'
_computing_data_reduction        'Bruker SAINT'
_computing_structure_solution    'SHELXT 2014/5 (Sheldrick, 2014)'
_computing_structure_refinement  'SHELXL-2018/3 (Sheldrick, 2018)'
_computing_molecular_graphics    'Bruker SHELXTL'
_computing_publication_material  'Bruker SHELXTL'
_refine_special_details           ?
_refine_ls_structure_factor_coef  Fsqd
_refine_ls_matrix_type            full
_refine_ls_weighting_scheme       calc
_refine_ls_weighting_details
'w=1/[\s^2^(Fo^2^)+(0.0742P)^2^+5.7382P] where P=(Fo^2^+2Fc^2^)/3'
_atom_sites_solution_primary      dual
_atom_sites_solution_secondary    difmap
_atom_sites_solution_hydrogens    geom
_refine_ls_hydrogen_treatment     constr
_refine_ls_extinction_method      'SHELXL-2018/3 (Sheldrick 2018)'
_refine_ls_extinction_coef        0.00019(2)
_refine_ls_extinction_expression
 'Fc^*^=kFc[1+0.001xFc^2^\l^3^/sin(2\q)]^-1/4^'
_refine_ls_number_reflns          22047
_refine_ls_number_parameters      1365
_refine_ls_number_restraints      323
_refine_ls_R_factor_all           0.0693
_refine_ls_R_factor_gt            0.0586
_refine_ls_wR_factor_ref          0.1598
_refine_ls_wR_factor_gt           0.1511
_refine_ls_goodness_of_fit_ref    1.038
_refine_ls_restrained_S_all       1.044
_refine_ls_shift/su_max           0.001
_refine_ls_shift/su_mean          0.000
 
loop_
 _atom_site_label
 _atom_site_type_symbol
 _atom_site_fract_x
 _atom_site_fract_y
 _atom_site_fract_z
 _atom_site_U_iso_or_equiv
 _atom_site_adp_type
 _atom_site_occupancy
 _atom_site_site_symmetry_order  
 _atom_site_calc_flag
 _atom_site_refinement_flags_posn
 _atom_site_refinement_flags_adp
 _atom_site_refinement_flags_occupancy
 _atom_site_disorder_assembly
 _atom_site_disorder_group
O1 O 0.26135(9) 0.57399(5) 0.08134(5) 0.0362(3) Uani 1 1 d . . . . .
O2 O 0.10768(11) 0.66690(6) 0.18583(5) 0.0480(4) Uani 1 1 d . . . . .
O3 O 0.83579(10) 0.50968(5) 0.39028(5) 0.0400(3) Uani 1 1 d . . . . .
O4 O 0.62980(10) 0.56448(5) 0.50317(5) 0.0401(3) Uani 1 1 d . . . . .
O5 O 0.53613(9) 0.48822(4) 0.10118(5) 0.0338(3) Uani 1 1 d . . . . .
O6 O 0.77634(9) 0.46539(4) 0.22278(5) 0.0359(3) Uani 1 1 d . . . . .
O7 O 0.34776(9) 0.62543(5) 0.40446(5) 0.0361(3) Uani 1 1 d . . . . .
O8 O 0.35346(10) 0.68575(4) 0.33555(5) 0.0373(3) Uani 1 1 d . . . . .
N1 N 0.18393(11) 0.61992(6) 0.13374(6) 0.0350(3) Uani 1 1 d . . . . .
N2 N 0.73508(11) 0.53867(5) 0.44690(6) 0.0337(3) Uani 1 1 d . . . . .
N3 N 0.66634(10) 0.46828(5) 0.15414(5) 0.0297(3) Uani 1 1 d . . . . .
C1 C 0.25946(13) 0.59160(6) 0.12226(7) 0.0327(4) Uani 1 1 d . . . . .
C2 C 0.33476(13) 0.58407(6) 0.16274(7) 0.0313(4) Uani 1 1 d . . . . .
C3 C 0.40885(13) 0.55580(6) 0.15405(7) 0.0316(4) Uani 1 1 d . . . . .
H3 H 0.411657 0.541663 0.122246 0.038 Uiso 1 1 calc R U . . .
C4 C 0.48185(13) 0.54733(6) 0.19217(6) 0.0303(4) Uani 1 1 d . . . . .
C5 C 0.47748(13) 0.56789(6) 0.23986(6) 0.0302(4) Uani 1 1 d . . . . .
C6 C 0.55010(13) 0.55983(6) 0.27866(7) 0.0308(4) Uani 1 1 d . . . . .
C7 C 0.62996(13) 0.53163(6) 0.27017(7) 0.0312(4) Uani 1 1 d . . . . .
C8 C 0.70056(13) 0.52304(6) 0.30970(7) 0.0329(4) Uani 1 1 d . . . . .
H8 H 0.757074 0.506615 0.303091 0.039 Uiso 1 1 calc R U . . .
C9 C 0.68689(13) 0.53842(6) 0.35701(7) 0.0325(4) Uani 1 1 d . . . . .
C10 C 0.75936(13) 0.52737(6) 0.39799(7) 0.0343(4) Uani 1 1 d . . . . .
C11 C 0.64928(13) 0.55967(6) 0.45951(7) 0.0342(4) Uani 1 1 d . . . . .
C12 C 0.58484(13) 0.57499(6) 0.41716(7) 0.0330(4) Uani 1 1 d . . . . .
C13 C 0.49939(14) 0.59626(6) 0.42758(7) 0.0347(4) Uani 1 1 d . . . . .
H13 H 0.485157 0.602144 0.461536 0.042 Uiso 1 1 calc R U . . .
C14 C 0.43438(13) 0.60907(6) 0.38896(7) 0.0335(4) Uani 1 1 d . . . . .
C15 C 0.45590(13) 0.60389(6) 0.33811(7) 0.0322(4) Uani 1 1 d . . . . .
C16 C 0.39532(13) 0.61978(6) 0.29556(7) 0.0324(4) Uani 1 1 d . . . . .
C17 C 0.33305(14) 0.65619(6) 0.29756(7) 0.0343(4) Uani 1 1 d . . . . .
C18 C 0.26202(14) 0.66402(7) 0.25992(7) 0.0366(4) Uani 1 1 d . . . . .
H18 H 0.216697 0.687256 0.263491 0.044 Uiso 1 1 calc R U . . .
C19 C 0.25757(13) 0.63785(6) 0.21721(7) 0.0346(4) Uani 1 1 d . . . . .
C20 C 0.17740(14) 0.64385(7) 0.17885(7) 0.0381(4) Uani 1 1 d . . . . .
C21 C 0.33013(13) 0.60646(6) 0.20955(7) 0.0320(4) Uani 1 1 d . . . . .
C22 C 0.40044(13) 0.59783(6) 0.24858(7) 0.0311(4) Uani 1 1 d . . . . .
C23 C 0.53787(13) 0.57728(6) 0.32789(7) 0.0318(4) Uani 1 1 d . . . . .
C24 C 0.60381(13) 0.56433(6) 0.36743(7) 0.0322(4) Uani 1 1 d . . . . .
C25 C 0.10784(13) 0.62629(7) 0.09510(7) 0.0368(4) Uani 1 1 d . . . . .
C26 C 0.10388(14) 0.66696(7) 0.07010(7) 0.0384(4) Uani 1 1 d . . . . .
C27 C 0.02836(15) 0.67379(8) 0.03394(8) 0.0424(5) Uani 1 1 d . . . . .
H27 H 0.022405 0.701448 0.017181 0.051 Uiso 1 1 calc R U . . .
C28 C -0.03772(14) 0.64044(8) 0.02248(8) 0.0452(5) Uani 1 1 d . . . . .
H28 H -0.088458 0.645394 -0.002206 0.054 Uiso 1 1 calc R U . . .
C29 C -0.03044(14) 0.59977(8) 0.04679(8) 0.0427(5) Uani 1 1 d . . . . .
H29 H -0.075594 0.577064 0.038113 0.051 Uiso 1 1 calc R U . . .
C30 C 0.04284(14) 0.59197(7) 0.08396(7) 0.0391(4) Uani 1 1 d . . . . .
C31 C 0.04906(14) 0.54787(8) 0.10878(8) 0.0434(5) Uani 1 1 d . . . . .
C32 C 0.03939(15) 0.50954(8) 0.08013(9) 0.0470(5) Uani 1 1 d . . . . .
H32 H 0.032036 0.511961 0.044526 0.056 Uiso 1 1 calc R U . . .
C33 C 0.04015(16) 0.46786(9) 0.10191(11) 0.0574(6) Uani 1 1 d . . . . .
H33 H 0.033017 0.442516 0.080991 0.069 Uiso 1 1 calc R U . . .
C34 C 0.05125(17) 0.46251(11) 0.15421(12) 0.0669(8) Uani 1 1 d D . . . .
C35 C 0.06308(18) 0.50089(11) 0.18248(11) 0.0675(8) Uani 1 1 d . . . . .
H35 H 0.072803 0.498411 0.217982 0.081 Uiso 1 1 calc R U . . .
C36 C 0.06129(16) 0.54280(10) 0.16101(9) 0.0545(6) Uani 1 1 d . . . . .
H36 H 0.068404 0.568139 0.181937 0.065 Uiso 1 1 calc R U . . .
C37 C 0.0549(6) 0.4120(3) 0.1717(4) 0.076(2) Uani 0.466(6) 1 d D U P A 1
C38 C 0.1551(6) 0.4028(4) 0.1964(3) 0.070(2) Uani 0.466(6) 1 d D U P A 1
H38A H 0.203693 0.403778 0.170797 0.105 Uiso 0.466(6) 1 calc R U P A 1
H38B H 0.155531 0.373569 0.212194 0.105 Uiso 0.466(6) 1 calc R U P A 1
H38C H 0.170269 0.425333 0.222119 0.105 Uiso 0.466(6) 1 calc R U P A 1
C39 C -0.0179(7) 0.4101(3) 0.2133(5) 0.111(3) Uani 0.466(6) 1 d D U P A 1
H39A H 0.003233 0.429929 0.240793 0.166 Uiso 0.466(6) 1 calc R U P A 1
H39B H -0.021795 0.379822 0.226048 0.166 Uiso 0.466(6) 1 calc R U P A 1
H39C H -0.081705 0.419389 0.199590 0.166 Uiso 0.466(6) 1 calc R U P A 1
C40 C 0.0327(6) 0.3757(2) 0.1324(3) 0.093(2) Uani 0.466(6) 1 d D U P A 1
H40A H -0.028729 0.382324 0.114048 0.139 Uiso 0.466(6) 1 calc R U P A 1
H40B H 0.027874 0.347115 0.149365 0.139 Uiso 0.466(6) 1 calc R U P A 1
H40C H 0.084714 0.374582 0.108670 0.139 Uiso 0.466(6) 1 calc R U P A 1
C37B C 0.0454(5) 0.4197(3) 0.1841(3) 0.0693(19) Uani 0.534(6) 1 d D U P A 2
C38B C 0.1367(6) 0.3940(4) 0.1742(5) 0.100(3) Uani 0.534(6) 1 d D U P A 2
H38D H 0.138535 0.387594 0.138091 0.150 Uiso 0.534(6) 1 calc R U P A 2
H38E H 0.137015 0.366247 0.193121 0.150 Uiso 0.534(6) 1 calc R U P A 2
H38F H 0.193493 0.411610 0.184830 0.150 Uiso 0.534(6) 1 calc R U P A 2
C39B C -0.0435(4) 0.39485(18) 0.1642(3) 0.0723(17) Uani 0.534(6) 1 d D U P A 2
H39D H -0.101493 0.412280 0.170214 0.108 Uiso 0.534(6) 1 calc R U P A 2
H39E H -0.047334 0.366392 0.181600 0.108 Uiso 0.534(6) 1 calc R U P A 2
H39F H -0.039062 0.389796 0.127999 0.108 Uiso 0.534(6) 1 calc R U P A 2
C40B C 0.0325(7) 0.4252(3) 0.2411(3) 0.094(2) Uani 0.534(6) 1 d D U P A 2
H40D H 0.090720 0.438732 0.256897 0.141 Uiso 0.534(6) 1 calc R U P A 2
H40E H 0.021914 0.396222 0.256281 0.141 Uiso 0.534(6) 1 calc R U P A 2
H40F H -0.023474 0.444248 0.246399 0.141 Uiso 0.534(6) 1 calc R U P A 2
C41 C 0.17843(15) 0.70123(7) 0.08250(7) 0.0403(4) Uani 1 1 d . . . . .
C42 C 0.27623(15) 0.69323(7) 0.07593(8) 0.0429(5) Uani 1 1 d . . . . .
H42 H 0.294942 0.667019 0.059318 0.051 Uiso 1 1 calc R U . . .
C43 C 0.34651(17) 0.72277(8) 0.09316(9) 0.0495(5) Uani 1 1 d . . . . .
H43 H 0.412576 0.716205 0.088383 0.059 Uiso 1 1 calc R U . . .
C44 C 0.3230(2) 0.76195(8) 0.11736(9) 0.0538(6) Uani 1 1 d . . . . .
C45 C 0.2250(2) 0.77086(9) 0.12116(9) 0.0582(6) Uani 1 1 d . . . . .
H45 H 0.206154 0.798083 0.135535 0.070 Uiso 1 1 calc R U . . .
C46 C 0.15377(18) 0.74107(8) 0.10453(9) 0.0505(5) Uani 1 1 d . . . . .
H46 H 0.087573 0.748048 0.108272 0.061 Uiso 1 1 calc R U . . .
C47 C 0.4031(2) 0.79123(11) 0.14067(11) 0.0726(8) Uani 1 1 d . . . . .
C48 C 0.4504(3) 0.76605(15) 0.18545(14) 0.1147(16) Uani 1 1 d . . . . .
H48A H 0.403300 0.762164 0.211462 0.172 Uiso 1 1 calc R U . . .
H48B H 0.506059 0.782844 0.199348 0.172 Uiso 1 1 calc R U . . .
H48C H 0.472194 0.737037 0.174149 0.172 Uiso 1 1 calc R U . . .
C49 C 0.3638(3) 0.83576(12) 0.15855(14) 0.1011(13) Uani 1 1 d . . . . .
H49A H 0.330635 0.850964 0.130147 0.152 Uiso 1 1 calc R U . . .
H49B H 0.417614 0.854045 0.171869 0.152 Uiso 1 1 calc R U . . .
H49C H 0.318233 0.830652 0.185043 0.152 Uiso 1 1 calc R U . . .
C50 C 0.4785(3) 0.80191(12) 0.10206(13) 0.0821(9) Uani 1 1 d . . . . .
H50A H 0.508936 0.774485 0.091238 0.123 Uiso 1 1 calc R U . . .
H50B H 0.528044 0.821489 0.117417 0.123 Uiso 1 1 calc R U . . .
H50C H 0.446877 0.816592 0.072850 0.123 Uiso 1 1 calc R U . . .
C51 C 0.80853(13) 0.53352(7) 0.48724(7) 0.0352(4) Uani 1 1 d . . . . .
C52 C 0.83095(14) 0.49206(7) 0.50792(7) 0.0372(4) Uani 1 1 d . . . . .
C53 C 0.90580(15) 0.49071(7) 0.54533(7) 0.0413(4) Uani 1 1 d . . . . .
H53 H 0.925680 0.463003 0.559045 0.050 Uiso 1 1 calc R U . . .
C54 C 0.95140(15) 0.52885(8) 0.56275(8) 0.0452(5) Uani 1 1 d . . . . .
H54 H 1.001420 0.527009 0.588399 0.054 Uiso 1 1 calc R U . . .
C55 C 0.92462(15) 0.56975(8) 0.54304(8) 0.0429(5) Uani 1 1 d . . . . .
H55 H 0.954161 0.595872 0.556263 0.051 Uiso 1 1 calc R U . . .
C56 C 0.85446(14) 0.57247(7) 0.50388(7) 0.0376(4) Uani 1 1 d . . . . .
C57 C 0.82480(14) 0.61541(7) 0.48007(7) 0.0382(4) Uani 1 1 d . . . . .
C58 C 0.77338(15) 0.64670(7) 0.50620(8) 0.0428(4) Uani 1 1 d . . . . .
H58 H 0.764553 0.642596 0.541109 0.051 Uiso 1 1 calc R U . . .
C59 C 0.73464(16) 0.68389(7) 0.48208(9) 0.0458(5) Uani 1 1 d . . . . .
H59 H 0.700464 0.704925 0.500932 0.055 Uiso 1 1 calc R U . . .
C60 C 0.74497(16) 0.69094(7) 0.43076(9) 0.0448(5) Uani 1 1 d . . . . .
C61 C 0.80008(16) 0.66033(7) 0.40535(8) 0.0438(5) Uani 1 1 d . . . . .
H61 H 0.810866 0.664977 0.370724 0.053 Uiso 1 1 calc R U . . .
C62 C 0.83957(15) 0.62333(7) 0.42916(8) 0.0409(4) Uani 1 1 d . . . . .
H62 H 0.876951 0.603185 0.410769 0.049 Uiso 1 1 calc R U . . .
C63 C 0.69850(19) 0.72983(8) 0.40167(10) 0.0553(6) Uani 1 1 d . . . . .
C64 C 0.7775(2) 0.75742(9) 0.37870(12) 0.0714(8) Uani 1 1 d . . . . .
H64A H 0.822760 0.768010 0.405504 0.107 Uiso 1 1 calc R U . . .
H64B H 0.748102 0.782735 0.360815 0.107 Uiso 1 1 calc R U . . .
H64C H 0.812357 0.739232 0.355040 0.107 Uiso 1 1 calc R U . . .
C65 C 0.6413(2) 0.75988(9) 0.43545(13) 0.0717(8) Uani 1 1 d . . . . .
H65A H 0.588610 0.743055 0.449653 0.108 Uiso 1 1 calc R U . . .
H65B H 0.614375 0.784627 0.415592 0.108 Uiso 1 1 calc R U . . .
H65C H 0.684303 0.771263 0.462818 0.108 Uiso 1 1 calc R U . . .
C66 C 0.6296(3) 0.71186(10) 0.35941(14) 0.0843(10) Uani 1 1 d . . . . .
H66A H 0.665906 0.693121 0.336893 0.126 Uiso 1 1 calc R U . . .
H66B H 0.600669 0.736580 0.340257 0.126 Uiso 1 1 calc R U . . .
H66C H 0.578428 0.694417 0.374138 0.126 Uiso 1 1 calc R U . . .
C67 C 0.77994(15) 0.45073(7) 0.49226(7) 0.0390(4) Uani 1 1 d . . . . .
C68 C 0.68029(15) 0.44933(7) 0.48072(7) 0.0399(4) Uani 1 1 d . . . . .
H68 H 0.643275 0.475640 0.482884 0.048 Uiso 1 1 calc R U . . .
C69 C 0.63454(16) 0.41039(7) 0.46622(7) 0.0409(4) Uani 1 1 d . . . . .
H69 H 0.567257 0.410927 0.457294 0.049 Uiso 1 1 calc R U . . .
C70 C 0.68407(17) 0.37050(7) 0.46431(8) 0.0455(5) Uani 1 1 d . . . . .
C71 C 0.78295(18) 0.37151(8) 0.47703(8) 0.0490(5) Uani 1 1 d . . . . .
H71 H 0.818945 0.344795 0.476693 0.059 Uiso 1 1 calc R U . . .
C72 C 0.83005(16) 0.41059(7) 0.49017(8) 0.0445(5) Uani 1 1 d . . . . .
H72 H 0.897765 0.410135 0.497916 0.053 Uiso 1 1 calc R U . . .
C73 C 0.6333(2) 0.32702(8) 0.45009(9) 0.0566(6) Uani 1 1 d . . . . .
C74 C 0.5253(2) 0.33402(11) 0.43621(14) 0.0803(9) Uani 1 1 d . . . . .
H74A H 0.493398 0.346448 0.465146 0.120 Uiso 1 1 calc R U . . .
H74B H 0.495405 0.305625 0.426957 0.120 Uiso 1 1 calc R U . . .
H74C H 0.518186 0.354441 0.407665 0.120 Uiso 1 1 calc R U . . .
C75 C 0.6793(3) 0.30746(12) 0.40412(13) 0.0889(11) Uani 1 1 d . . . . .
H75A H 0.671203 0.328016 0.375755 0.133 Uiso 1 1 calc R U . . .
H75B H 0.647900 0.279319 0.395247 0.133 Uiso 1 1 calc R U . . .
H75C H 0.748408 0.302465 0.411808 0.133 Uiso 1 1 calc R U . . .
C76 C 0.6418(4) 0.29567(11) 0.49444(14) 0.1120(17) Uani 1 1 d . . . . .
H76A H 0.710035 0.288384 0.501722 0.168 Uiso 1 1 calc R U . . .
H76B H 0.605563 0.268569 0.486334 0.168 Uiso 1 1 calc R U . . .
H76C H 0.615293 0.309750 0.523986 0.168 Uiso 1 1 calc R U . . .
C77 C 0.56063(13) 0.51895(6) 0.18552(7) 0.0304(4) Uani 1 1 d . . . . .
C78 C 0.63153(13) 0.51168(6) 0.22217(7) 0.0310(4) Uani 1 1 d . . . . .
C79 C 0.70283(13) 0.47953(6) 0.20263(7) 0.0307(4) Uani 1 1 d . . . . .
C80 C 0.58133(12) 0.49145(6) 0.14117(7) 0.0302(4) Uani 1 1 d . . . . .
C81 C 0.71823(12) 0.44616(6) 0.11552(6) 0.0303(4) Uani 1 1 d . . . . .
C82 C 0.76894(13) 0.47280(6) 0.08319(7) 0.0325(4) Uani 1 1 d . . . . .
C83 C 0.80956(13) 0.45255(7) 0.04217(7) 0.0365(4) Uani 1 1 d . . . . .
H83 H 0.844277 0.469821 0.019270 0.044 Uiso 1 1 calc R U . . .
C84 C 0.79985(14) 0.40737(7) 0.03437(7) 0.0378(4) Uani 1 1 d . . . . .
H84 H 0.829047 0.393930 0.006588 0.045 Uiso 1 1 calc R U . . .
C85 C 0.74799(14) 0.38177(7) 0.06675(7) 0.0370(4) Uani 1 1 d . . . . .
H85 H 0.741184 0.350958 0.060751 0.044 Uiso 1 1 calc R U . . .
C86 C 0.70554(13) 0.40082(6) 0.10819(7) 0.0316(4) Uani 1 1 d . . . . .
C87 C 0.64577(9) 0.37373(4) 0.14276(4) 0.0360(4) Uani 1 1 d G . . . .
C92 C 0.56126(10) 0.35347(5) 0.12420(3) 0.0453(5) Uani 1 1 d G . . . .
H92 H 0.541302 0.356590 0.089701 0.054 Uiso 1 1 calc R U . . .
C91 C 0.50596(9) 0.32865(5) 0.15613(5) 0.0516(5) Uani 1 1 d G . . . .
H91 H 0.448208 0.314804 0.143447 0.062 Uiso 1 1 calc R U . . .
C90 C 0.53517(11) 0.32408(5) 0.20661(4) 0.0505(5) Uani 1 1 d DG . . . .
C89 C 0.61968(11) 0.34434(5) 0.22517(3) 0.0516(6) Uani 1 1 d G . . . .
H89 H 0.639637 0.341220 0.259668 0.062 Uiso 1 1 calc R U . . .
C88 C 0.67498(8) 0.36916(5) 0.19324(4) 0.0428(4) Uani 1 1 d G . . . .
H88 H 0.732732 0.383007 0.205923 0.051 Uiso 1 1 calc R U . . .
C93 C 0.4795(5) 0.2955(2) 0.2444(3) 0.0721(19) Uani 0.570(5) 1 d D U P B 1
C94 C 0.3823(4) 0.27987(19) 0.22148(18) 0.0636(14) Uani 0.570(5) 1 d D U P B 1
H94A H 0.344896 0.305407 0.208964 0.095 Uiso 0.570(5) 1 calc R U P B 1
H94B H 0.346534 0.264553 0.247204 0.095 Uiso 0.570(5) 1 calc R U P B 1
H94C H 0.393137 0.259615 0.193537 0.095 Uiso 0.570(5) 1 calc R U P B 1
C95 C 0.5410(5) 0.2549(2) 0.2581(3) 0.107(2) Uani 0.570(5) 1 d D U P B 1
H95A H 0.563067 0.241189 0.227249 0.161 Uiso 0.570(5) 1 calc R U P B 1
H95B H 0.502237 0.233633 0.276238 0.161 Uiso 0.570(5) 1 calc R U P B 1
H95C H 0.597195 0.263869 0.279491 0.161 Uiso 0.570(5) 1 calc R U P B 1
C96 C 0.4585(7) 0.3237(3) 0.2911(2) 0.116(3) Uani 0.570(5) 1 d D U P B 1
H96A H 0.519342 0.335419 0.306046 0.174 Uiso 0.570(5) 1 calc R U P B 1
H96B H 0.426957 0.305397 0.315925 0.174 Uiso 0.570(5) 1 calc R U P B 1
H96C H 0.415733 0.348328 0.281002 0.174 Uiso 0.570(5) 1 calc R U P B 1
C93B C 0.4705(6) 0.2941(3) 0.2399(3) 0.067(2) Uani 0.430(5) 1 d D U P B 2
C94B C 0.3642(5) 0.3080(3) 0.2377(3) 0.0750(19) Uani 0.430(5) 1 d D U P B 2
H94D H 0.358568 0.337957 0.251250 0.112 Uiso 0.430(5) 1 calc R U P B 2
H94E H 0.327008 0.287488 0.257721 0.112 Uiso 0.430(5) 1 calc R U P B 2
H94F H 0.338805 0.307507 0.202636 0.112 Uiso 0.430(5) 1 calc R U P B 2
C95B C 0.4769(6) 0.2469(2) 0.2197(2) 0.077(2) Uani 0.430(5) 1 d D U P B 2
H95D H 0.455185 0.246451 0.184043 0.115 Uiso 0.430(5) 1 calc R U P B 2
H95E H 0.435568 0.227469 0.238809 0.115 Uiso 0.430(5) 1 calc R U P B 2
H95F H 0.544024 0.236625 0.223182 0.115 Uiso 0.430(5) 1 calc R U P B 2
C96B C 0.5102(6) 0.2943(3) 0.2953(2) 0.0634(18) Uani 0.430(5) 1 d D U P B 2
H96D H 0.576198 0.282428 0.297085 0.095 Uiso 0.430(5) 1 calc R U P B 2
H96E H 0.468789 0.275952 0.315658 0.095 Uiso 0.430(5) 1 calc R U P B 2
H96F H 0.510875 0.324632 0.308163 0.095 Uiso 0.430(5) 1 calc R U P B 2
C97 C 0.77307(9) 0.52228(3) 0.09238(5) 0.0352(4) Uani 1 1 d G . . . .
C98 C 0.82032(9) 0.53827(4) 0.13596(4) 0.0376(4) Uani 1 1 d G . . . .
H98 H 0.857033 0.518779 0.157359 0.045 Uiso 1 1 calc R U . . .
C99 C 0.81384(10) 0.58278(4) 0.14822(4) 0.0436(5) Uani 1 1 d G . . . .
H99 H 0.846135 0.593707 0.178004 0.052 Uiso 1 1 calc R U . . .
C100 C 0.76012(10) 0.61129(3) 0.11691(6) 0.0475(5) Uani 1 1 d G . . . .
C101 C 0.71287(10) 0.59530(4) 0.07333(5) 0.0500(5) Uani 1 1 d G . . . .
H101 H 0.676152 0.614794 0.051927 0.060 Uiso 1 1 calc R U . . .
C102 C 0.71934(9) 0.55080(4) 0.06107(4) 0.0425(4) Uani 1 1 d G . . . .
H102 H 0.687049 0.539866 0.031282 0.051 Uiso 1 1 calc R U . . .
C103 C 0.7475(2) 0.66016(8) 0.13514(12) 0.0636(7) Uani 1 1 d . . . . .
C104 C 0.6888(3) 0.65981(12) 0.18326(19) 0.1145(17) Uani 1 1 d . . . . .
H10A H 0.623458 0.648675 0.175059 0.172 Uiso 1 1 calc R U . . .
H10B H 0.684856 0.689905 0.196597 0.172 Uiso 1 1 calc R U . . .
H10C H 0.720980 0.640630 0.208591 0.172 Uiso 1 1 calc R U . . .
C105 C 0.8467(2) 0.68055(8) 0.14824(12) 0.0664(7) Uani 1 1 d . . . . .
H10D H 0.878585 0.664040 0.176058 0.100 Uiso 1 1 calc R U . . .
H10E H 0.838557 0.711419 0.158320 0.100 Uiso 1 1 calc R U . . .
H10F H 0.886452 0.679242 0.118743 0.100 Uiso 1 1 calc R U . . .
C106 C 0.6972(3) 0.68858(9) 0.09433(19) 0.1062(15) Uani 1 1 d . . . . .
H10G H 0.732965 0.686753 0.063435 0.159 Uiso 1 1 calc R U . . .
H10H H 0.695468 0.719346 0.105711 0.159 Uiso 1 1 calc R U . . .
H10I H 0.631045 0.677874 0.087625 0.159 Uiso 1 1 calc R U . . .
C107 C 0.28148(15) 0.70709(7) 0.36156(7) 0.0386(4) Uani 1 1 d . . . . .
C108 C 0.30195(17) 0.75162(7) 0.37233(8) 0.0449(5) Uani 1 1 d . . . . .
H108 H 0.356612 0.765535 0.358907 0.054 Uiso 1 1 calc R U . . .
C109 C 0.24237(18) 0.77471(8) 0.40233(8) 0.0490(5) Uani 1 1 d . . . . .
H109 H 0.255614 0.804888 0.409635 0.059 Uiso 1 1 calc R U . . .
C110 C 0.16087(16) 0.75402(8) 0.42270(8) 0.0456(5) Uani 1 1 d . . . . .
C111 C 0.10011(18) 0.77732(9) 0.45531(8) 0.0531(6) Uani 1 1 d . . . . .
H111 H 0.113371 0.807419 0.463062 0.064 Uiso 1 1 calc R U . . .
C112 C 0.02322(18) 0.75702(9) 0.47553(9) 0.0562(6) Uani 1 1 d . . . . .
H112 H -0.017239 0.773047 0.496918 0.067 Uiso 1 1 calc R U . . .
C113 C 0.00371(17) 0.71245(9) 0.46479(8) 0.0529(6) Uani 1 1 d . . . . .
H113 H -0.049765 0.698466 0.479296 0.063 Uiso 1 1 calc R U . . .
C114 C 0.06070(15) 0.68871(8) 0.43365(8) 0.0456(5) Uani 1 1 d . . . . .
H114 H 0.046752 0.658461 0.427110 0.055 Uiso 1 1 calc R U . . .
C115 C 0.14029(15) 0.70909(7) 0.41119(7) 0.0420(5) Uani 1 1 d . . . . .
C116 C 0.20322(14) 0.68492(7) 0.37906(7) 0.0390(4) Uani 1 1 d . . . . .
C117 C 0.26345(14) 0.60808(7) 0.38093(7) 0.0369(4) Uani 1 1 d . . . . .
C118 C 0.25715(16) 0.56220(7) 0.37254(8) 0.0428(4) Uani 1 1 d . . . . .
H118 H 0.309193 0.543326 0.382945 0.051 Uiso 1 1 calc R U . . .
C119 C 0.17560(17) 0.54527(8) 0.34936(9) 0.0497(5) Uani 1 1 d . . . . .
H119 H 0.170922 0.514333 0.343718 0.060 Uiso 1 1 calc R U . . .
C120 C 0.09750(16) 0.57300(9) 0.33350(8) 0.0488(5) Uani 1 1 d . . . . .
C121 C 0.01274(19) 0.55545(11) 0.30852(9) 0.0614(7) Uani 1 1 d . . . . .
H121 H 0.006292 0.524422 0.304198 0.074 Uiso 1 1 calc R U . . .
C122 C -0.05958(19) 0.58294(12) 0.29067(9) 0.0675(8) Uani 1 1 d . . . . .
H122 H -0.115907 0.570996 0.273967 0.081 Uiso 1 1 calc R U . . .
C123 C -0.05039(17) 0.62852(12) 0.29705(9) 0.0656(8) Uani 1 1 d . . . . .
H123 H -0.099718 0.647439 0.283360 0.079 Uiso 1 1 calc R U . . .
C124 C 0.02873(16) 0.64666(10) 0.32278(8) 0.0541(6) Uani 1 1 d . . . . .
H124 H 0.032525 0.677737 0.327421 0.065 Uiso 1 1 calc R U . . .
C125 C 0.10470(15) 0.61918(8) 0.34243(7) 0.0436(5) Uani 1 1 d . . . . .
C126 C 0.18968(14) 0.63684(7) 0.36838(7) 0.0383(4) Uani 1 1 d . . . . .
N1_1 N 0.47514(16) 0.64192(8) 0.03148(11) 0.0683(6) Uani 1 1 d D U . . .
C1_1 C 0.46293(15) 0.60595(8) 0.02166(8) 0.0445(5) Uani 1 1 d D U . . .
C2_1 C 0.44716(16) 0.56009(7) 0.00885(8) 0.0454(5) Uani 1 1 d D U . . .
H2A_1 H 0.458521 0.555579 -0.026889 0.068 Uiso 1 1 calc R U . . .
H2B_1 H 0.380376 0.551945 0.015404 0.068 Uiso 1 1 calc R U . . .
H2C_1 H 0.491862 0.541612 0.029344 0.068 Uiso 1 1 calc R U . . .
N1_2 N 0.2613(3) 0.38584(9) 0.05445(11) 0.1013(11) Uani 1 1 d D U . . .
C1_2 C 0.2776(2) 0.42038(9) 0.06919(11) 0.0655(7) Uani 1 1 d D U . . .
C2_2 C 0.29476(19) 0.46467(9) 0.08757(12) 0.0618(6) Uani 1 1 d D U . . .
H2A_2 H 0.262060 0.485850 0.064665 0.093 Uiso 1 1 calc R U . . .
H2B_2 H 0.364447 0.470638 0.089322 0.093 Uiso 1 1 calc R U . . .
H2C_2 H 0.269460 0.467619 0.121221 0.093 Uiso 1 1 calc R U . . .
 
loop_
 _atom_site_aniso_label
 _atom_site_aniso_U_11
 _atom_site_aniso_U_22
 _atom_site_aniso_U_33
 _atom_site_aniso_U_23
 _atom_site_aniso_U_13
 _atom_site_aniso_U_12
O1 0.0338(7) 0.0463(8) 0.0284(6) -0.0049(5) 0.0001(5) 0.0084(5)
O2 0.0413(8) 0.0667(10) 0.0356(7) -0.0062(7) -0.0008(6) 0.0258(7)
O3 0.0351(7) 0.0508(8) 0.0339(7) -0.0007(6) -0.0019(5) 0.0126(6)
O4 0.0381(7) 0.0534(8) 0.0288(6) 0.0001(6) 0.0005(5) 0.0072(6)
O5 0.0334(6) 0.0392(7) 0.0288(6) -0.0034(5) 0.0003(5) 0.0066(5)
O6 0.0347(7) 0.0397(7) 0.0331(6) 0.0002(5) 0.0007(5) 0.0101(5)
O7 0.0329(6) 0.0443(7) 0.0311(6) -0.0054(5) 0.0014(5) 0.0095(5)
O8 0.0374(7) 0.0398(7) 0.0347(7) -0.0074(5) 0.0007(5) 0.0097(6)
N1 0.0303(7) 0.0461(9) 0.0283(7) -0.0016(6) -0.0014(6) 0.0110(7)
N2 0.0325(8) 0.0401(8) 0.0281(7) 0.0012(6) -0.0019(6) 0.0042(6)
N3 0.0291(7) 0.0315(7) 0.0286(7) -0.0006(6) 0.0032(6) 0.0063(6)
C1 0.0304(9) 0.0371(9) 0.0307(9) -0.0015(7) 0.0020(7) 0.0056(7)
C2 0.0302(8) 0.0355(9) 0.0284(8) 0.0000(7) 0.0019(7) 0.0033(7)
C3 0.0314(9) 0.0355(9) 0.0280(8) -0.0018(7) 0.0027(7) 0.0041(7)
C4 0.0297(8) 0.0325(9) 0.0289(8) -0.0001(7) 0.0031(7) 0.0029(7)
C5 0.0306(8) 0.0314(9) 0.0287(8) 0.0007(7) 0.0019(7) 0.0043(7)
C6 0.0310(9) 0.0320(9) 0.0296(8) -0.0004(7) 0.0020(7) 0.0042(7)
C7 0.0313(9) 0.0329(9) 0.0295(8) 0.0003(7) 0.0019(7) 0.0044(7)
C8 0.0298(8) 0.0350(9) 0.0337(9) -0.0001(7) 0.0008(7) 0.0070(7)
C9 0.0320(9) 0.0343(9) 0.0311(9) 0.0010(7) 0.0000(7) 0.0038(7)
C10 0.0342(9) 0.0367(10) 0.0319(9) -0.0001(7) 0.0001(7) 0.0036(7)
C11 0.0341(9) 0.0375(10) 0.0308(9) -0.0006(7) 0.0009(7) 0.0028(7)
C12 0.0319(9) 0.0366(9) 0.0302(9) -0.0002(7) -0.0002(7) 0.0033(7)
C13 0.0371(9) 0.0396(10) 0.0275(8) -0.0016(7) 0.0029(7) 0.0038(8)
C14 0.0322(9) 0.0359(9) 0.0326(9) -0.0022(7) 0.0022(7) 0.0069(7)
C15 0.0322(9) 0.0342(9) 0.0302(9) -0.0023(7) 0.0005(7) 0.0041(7)
C16 0.0313(9) 0.0364(9) 0.0297(8) -0.0018(7) 0.0023(7) 0.0062(7)
C17 0.0359(9) 0.0375(10) 0.0296(9) -0.0024(7) 0.0040(7) 0.0066(7)
C18 0.0360(9) 0.0402(10) 0.0340(9) -0.0002(8) 0.0037(7) 0.0115(8)
C19 0.0328(9) 0.0404(10) 0.0308(9) 0.0002(7) 0.0018(7) 0.0093(7)
C20 0.0372(10) 0.0460(11) 0.0313(9) -0.0011(8) 0.0012(7) 0.0131(8)
C21 0.0304(9) 0.0359(9) 0.0299(8) -0.0001(7) 0.0025(7) 0.0062(7)
C22 0.0319(9) 0.0323(9) 0.0292(8) -0.0005(7) 0.0023(7) 0.0043(7)
C23 0.0323(9) 0.0335(9) 0.0293(8) -0.0006(7) 0.0002(7) 0.0037(7)
C24 0.0318(9) 0.0329(9) 0.0317(9) -0.0010(7) 0.0011(7) 0.0041(7)
C25 0.0284(9) 0.0534(12) 0.0285(8) -0.0021(8) 0.0007(7) 0.0127(8)
C26 0.0346(9) 0.0491(11) 0.0316(9) -0.0026(8) 0.0029(7) 0.0144(8)
C27 0.0367(10) 0.0530(12) 0.0375(10) 0.0058(9) 0.0015(8) 0.0130(9)
C28 0.0313(10) 0.0660(14) 0.0381(10) 0.0069(10) -0.0028(8) 0.0086(9)
C29 0.0300(9) 0.0606(13) 0.0373(10) 0.0046(9) -0.0004(8) 0.0016(9)
C30 0.0294(9) 0.0561(12) 0.0321(9) 0.0037(8) 0.0048(7) 0.0068(8)
C31 0.0289(9) 0.0603(13) 0.0412(10) 0.0106(9) 0.0031(8) 0.0025(9)
C32 0.0309(10) 0.0592(13) 0.0510(12) 0.0109(10) 0.0037(8) 0.0013(9)
C33 0.0331(11) 0.0579(14) 0.0811(17) 0.0158(13) 0.0037(11) 0.0007(10)
C34 0.0334(11) 0.083(2) 0.0840(19) 0.0420(16) -0.0021(11) -0.0003(12)
C35 0.0458(13) 0.099(2) 0.0571(15) 0.0367(15) -0.0030(11) -0.0029(13)
C36 0.0385(11) 0.0823(17) 0.0427(11) 0.0147(11) 0.0008(9) -0.0014(11)
C37 0.049(3) 0.076(4) 0.106(5) 0.046(4) 0.014(3) 0.016(3)
C38 0.069(4) 0.074(5) 0.067(4) 0.023(3) 0.013(3) 0.030(4)
C39 0.084(5) 0.091(5) 0.161(7) 0.060(5) 0.052(5) 0.024(4)
C40 0.077(4) 0.058(3) 0.142(5) 0.042(3) -0.024(4) -0.007(3)
C37B 0.048(3) 0.071(4) 0.090(4) 0.039(3) 0.007(3) 0.010(3)
C38B 0.060(4) 0.078(5) 0.165(8) 0.046(6) 0.025(5) 0.017(3)
C39B 0.057(3) 0.054(3) 0.106(4) 0.032(3) 0.004(3) -0.002(2)
C40B 0.110(5) 0.086(5) 0.086(4) 0.049(3) 0.006(4) 0.005(4)
C41 0.0407(10) 0.0447(11) 0.0351(9) -0.0005(8) -0.0014(8) 0.0134(8)
C42 0.0438(11) 0.0420(11) 0.0430(11) -0.0015(9) 0.0021(9) 0.0092(9)
C43 0.0460(12) 0.0508(13) 0.0513(12) 0.0027(10) -0.0009(10) 0.0025(10)
C44 0.0659(15) 0.0529(13) 0.0419(11) -0.0026(10) -0.0034(10) -0.0030(11)
C45 0.0758(17) 0.0495(13) 0.0494(13) -0.0117(10) 0.0050(12) 0.0086(12)
C46 0.0513(13) 0.0527(13) 0.0476(12) -0.0069(10) 0.0046(10) 0.0138(10)
C47 0.089(2) 0.0741(19) 0.0534(15) -0.0075(13) -0.0116(14) -0.0202(16)
C48 0.133(4) 0.129(3) 0.077(2) 0.023(2) -0.053(2) -0.054(3)
C49 0.142(4) 0.082(2) 0.078(2) -0.0287(19) -0.001(2) -0.035(2)
C50 0.086(2) 0.079(2) 0.079(2) -0.0026(16) -0.0115(17) -0.0302(17)
C51 0.0334(9) 0.0444(10) 0.0277(8) 0.0016(7) 0.0001(7) 0.0065(8)
C52 0.0354(10) 0.0453(11) 0.0311(9) 0.0026(8) 0.0032(7) 0.0063(8)
C53 0.0391(10) 0.0516(12) 0.0331(9) 0.0061(8) 0.0007(8) 0.0107(9)
C54 0.0377(10) 0.0628(14) 0.0342(10) 0.0013(9) -0.0067(8) 0.0076(9)
C55 0.0381(10) 0.0539(12) 0.0364(10) -0.0043(9) -0.0020(8) 0.0009(9)
C56 0.0355(9) 0.0462(11) 0.0311(9) -0.0020(8) 0.0006(7) 0.0030(8)
C57 0.0364(10) 0.0419(10) 0.0363(9) -0.0038(8) 0.0000(8) 0.0006(8)
C58 0.0425(11) 0.0469(11) 0.0391(10) -0.0054(9) 0.0036(8) -0.0001(9)
C59 0.0417(11) 0.0424(11) 0.0537(12) -0.0072(9) 0.0057(9) 0.0020(9)
C60 0.0436(11) 0.0381(11) 0.0525(12) -0.0009(9) -0.0001(9) -0.0025(8)
C61 0.0516(12) 0.0400(11) 0.0399(10) -0.0007(8) 0.0024(9) -0.0026(9)
C62 0.0456(11) 0.0404(10) 0.0371(10) -0.0043(8) 0.0047(8) 0.0016(8)
C63 0.0568(14) 0.0394(12) 0.0692(15) 0.0064(11) -0.0029(12) 0.0005(10)
C64 0.084(2) 0.0486(14) 0.0830(19) 0.0172(14) 0.0129(16) 0.0042(13)
C65 0.0705(18) 0.0490(14) 0.096(2) 0.0115(14) 0.0136(16) 0.0143(13)
C66 0.097(2) 0.0590(17) 0.093(2) 0.0102(16) -0.0349(19) 0.0060(16)
C67 0.0419(10) 0.0445(11) 0.0308(9) 0.0059(8) 0.0026(8) 0.0071(8)
C68 0.0408(10) 0.0441(11) 0.0352(9) 0.0044(8) 0.0051(8) 0.0061(8)
C69 0.0445(11) 0.0466(11) 0.0315(9) 0.0028(8) 0.0022(8) 0.0021(9)
C70 0.0586(13) 0.0455(12) 0.0322(9) -0.0013(8) 0.0000(9) 0.0030(10)
C71 0.0598(13) 0.0450(12) 0.0418(11) 0.0016(9) -0.0005(10) 0.0139(10)
C72 0.0429(11) 0.0483(12) 0.0422(11) 0.0063(9) 0.0000(9) 0.0100(9)
C73 0.0758(17) 0.0472(13) 0.0454(12) -0.0081(10) -0.0108(11) 0.0019(11)
C74 0.085(2) 0.0634(18) 0.090(2) -0.0288(16) -0.0142(17) -0.0104(15)
C75 0.106(3) 0.075(2) 0.084(2) -0.0374(18) -0.0123(19) 0.0206(19)
C76 0.185(4) 0.0580(18) 0.088(2) 0.0196(17) -0.055(3) -0.052(2)
C77 0.0297(8) 0.0321(9) 0.0296(8) -0.0005(7) 0.0031(7) 0.0036(7)
C78 0.0300(8) 0.0322(9) 0.0310(8) 0.0011(7) 0.0030(7) 0.0049(7)
C79 0.0305(9) 0.0307(9) 0.0312(8) 0.0013(7) 0.0036(7) 0.0041(7)
C80 0.0283(8) 0.0315(9) 0.0313(9) 0.0013(7) 0.0055(7) 0.0033(7)
C81 0.0285(8) 0.0341(9) 0.0285(8) -0.0018(7) 0.0032(6) 0.0069(7)
C82 0.0283(8) 0.0368(9) 0.0324(9) 0.0023(7) 0.0001(7) 0.0033(7)
C83 0.0297(9) 0.0464(11) 0.0337(9) 0.0036(8) 0.0063(7) 0.0021(8)
C84 0.0370(10) 0.0464(11) 0.0307(9) -0.0027(8) 0.0071(7) 0.0108(8)
C85 0.0393(10) 0.0345(10) 0.0371(9) -0.0029(8) 0.0019(8) 0.0083(8)
C86 0.0319(9) 0.0325(9) 0.0305(8) 0.0020(7) 0.0027(7) 0.0059(7)
C87 0.0432(10) 0.0315(9) 0.0335(9) -0.0001(7) 0.0050(8) 0.0009(8)
C92 0.0520(12) 0.0476(12) 0.0364(10) 0.0006(9) 0.0019(9) -0.0080(9)
C91 0.0563(13) 0.0553(13) 0.0433(11) -0.0002(10) 0.0026(10) -0.0199(11)
C90 0.0661(14) 0.0458(12) 0.0400(11) -0.0007(9) 0.0059(10) -0.0178(11)
C89 0.0697(15) 0.0500(13) 0.0346(10) 0.0040(9) -0.0020(10) -0.0161(11)
C88 0.0503(12) 0.0398(11) 0.0379(10) 0.0018(8) -0.0006(9) -0.0079(9)
C93 0.089(4) 0.078(3) 0.048(3) 0.001(3) -0.004(3) -0.050(3)
C94 0.079(3) 0.062(3) 0.050(2) -0.006(2) 0.012(2) -0.040(2)
C95 0.113(4) 0.093(4) 0.110(4) 0.065(3) -0.056(3) -0.061(3)
C96 0.134(6) 0.155(6) 0.061(3) -0.025(4) 0.036(4) -0.100(4)
C93B 0.084(4) 0.077(4) 0.039(4) 0.007(3) 0.006(3) -0.041(4)
C94B 0.073(4) 0.101(5) 0.052(3) 0.006(4) 0.013(3) -0.039(3)
C95B 0.100(5) 0.075(4) 0.055(3) 0.007(3) 0.008(3) -0.041(3)
C96B 0.076(4) 0.068(4) 0.047(3) 0.011(3) 0.011(3) -0.029(3)
C97 0.0290(9) 0.0373(10) 0.0398(10) 0.0040(8) 0.0057(7) 0.0019(7)
C98 0.0365(10) 0.0363(10) 0.0403(10) 0.0023(8) 0.0064(8) 0.0014(8)
C99 0.0416(11) 0.0418(11) 0.0480(11) -0.0026(9) 0.0092(9) -0.0018(8)
C100 0.0389(11) 0.0350(10) 0.0691(14) 0.0005(10) 0.0081(10) -0.0019(8)
C101 0.0389(11) 0.0387(11) 0.0720(15) 0.0128(10) -0.0010(10) 0.0031(9)
C102 0.0360(10) 0.0408(11) 0.0504(11) 0.0067(9) -0.0006(8) -0.0011(8)
C103 0.0586(15) 0.0359(12) 0.097(2) -0.0034(12) 0.0110(14) 0.0030(10)
C104 0.121(3) 0.062(2) 0.168(4) -0.031(2) 0.081(3) 0.003(2)
C105 0.0836(19) 0.0385(12) 0.0760(18) -0.0070(12) -0.0060(15) -0.0052(12)
C106 0.090(2) 0.0356(14) 0.187(4) -0.0067(19) -0.057(3) 0.0078(14)
C107 0.0412(10) 0.0438(11) 0.0305(9) -0.0060(8) -0.0013(7) 0.0154(8)
C108 0.0539(12) 0.0408(11) 0.0401(10) -0.0019(9) 0.0041(9) 0.0112(9)
C109 0.0635(14) 0.0419(11) 0.0416(11) -0.0054(9) 0.0016(10) 0.0150(10)
C110 0.0497(12) 0.0509(12) 0.0358(10) -0.0055(9) -0.0028(9) 0.0203(10)
C111 0.0606(14) 0.0574(14) 0.0410(11) -0.0094(10) -0.0004(10) 0.0251(11)
C112 0.0545(13) 0.0729(16) 0.0413(11) -0.0132(11) 0.0031(10) 0.0273(12)
C113 0.0409(11) 0.0764(16) 0.0414(11) -0.0117(11) 0.0014(9) 0.0160(11)
C114 0.0379(10) 0.0616(14) 0.0369(10) -0.0107(9) -0.0033(8) 0.0133(9)
C115 0.0389(10) 0.0552(12) 0.0314(9) -0.0066(8) -0.0037(8) 0.0177(9)
C116 0.0366(10) 0.0493(11) 0.0307(9) -0.0065(8) -0.0041(7) 0.0139(8)
C117 0.0335(9) 0.0464(11) 0.0313(9) -0.0053(8) 0.0058(7) 0.0027(8)
C118 0.0428(11) 0.0440(11) 0.0424(11) -0.0004(9) 0.0113(8) 0.0037(9)
C119 0.0526(13) 0.0509(13) 0.0468(12) -0.0060(10) 0.0138(10) -0.0078(10)
C120 0.0426(11) 0.0682(15) 0.0363(10) -0.0080(10) 0.0099(9) -0.0093(10)
C121 0.0517(14) 0.0866(19) 0.0466(12) -0.0095(12) 0.0091(11) -0.0230(13)
C122 0.0441(13) 0.114(2) 0.0446(13) -0.0169(14) 0.0029(10) -0.0231(14)
C123 0.0372(12) 0.121(3) 0.0385(12) -0.0157(14) -0.0017(9) 0.0067(13)
C124 0.0394(11) 0.0832(17) 0.0396(11) -0.0156(11) 0.0002(9) 0.0114(11)
C125 0.0358(10) 0.0645(14) 0.0309(9) -0.0107(9) 0.0051(8) 0.0029(9)
C126 0.0366(10) 0.0492(11) 0.0291(9) -0.0051(8) 0.0024(7) 0.0066(8)
N1_1 0.0497(12) 0.0511(13) 0.1047(19) -0.0021(12) 0.0079(12) 0.0004(9)
C1_1 0.0348(10) 0.0498(13) 0.0493(11) 0.0037(9) 0.0071(8) 0.0045(9)
C2_1 0.0464(11) 0.0514(12) 0.0383(10) -0.0044(9) -0.0003(9) 0.0097(9)
N1_2 0.172(3) 0.0565(15) 0.0763(18) 0.0007(13) 0.017(2) -0.0246(18)
C1_2 0.0806(19) 0.0541(15) 0.0624(16) 0.0064(12) 0.0090(14) -0.0070(13)
C2_2 0.0472(13) 0.0597(15) 0.0792(18) -0.0095(13) 0.0108(12) -0.0087(11)
 
_geom_special_details
;
 All esds (except the esd in the dihedral angle between two l.s. planes)
 are estimated using the full covariance matrix.  The cell esds are taken
 into account individually in the estimation of esds in distances, angles
 and torsion angles; correlations between esds in cell parameters are only
 used when they are defined by crystal symmetry.  An approximate (isotropic)
 treatment of cell esds is used for estimating esds involving l.s. planes.
;
 
loop_
 _geom_bond_atom_site_label_1
 _geom_bond_atom_site_label_2
 _geom_bond_distance
 _geom_bond_site_symmetry_2
 _geom_bond_publ_flag
O1 C1 1.213(2) . ?
O2 C20 1.212(2) . ?
O3 C10 1.212(2) . ?
O4 C11 1.213(2) . ?
O5 C80 1.212(2) . ?
O6 C79 1.205(2) . ?
O7 C14 1.378(2) . ?
O7 C117 1.400(2) . ?
O8 C17 1.368(2) . ?
O8 C107 1.397(2) . ?
N1 C1 1.397(2) . ?
N1 C20 1.408(2) . ?
N1 C25 1.449(2) . ?
N2 C10 1.401(2) . ?
N2 C11 1.402(2) . ?
N2 C51 1.450(2) . ?
N3 C80 1.399(2) . ?
N3 C79 1.404(2) . ?
N3 C81 1.445(2) . ?
C1 C2 1.480(2) . ?
C2 C3 1.364(2) . ?
C2 C21 1.421(3) . ?
C3 C4 1.420(2) . ?
C3 H3 0.9500 . ?
C4 C77 1.406(2) . ?
C4 C5 1.416(2) . ?
C5 C22 1.426(2) . ?
C5 C6 1.426(2) . ?
C6 C7 1.423(2) . ?
C6 C23 1.429(2) . ?
C7 C78 1.413(2) . ?
C7 C8 1.425(2) . ?
C8 C9 1.363(3) . ?
C8 H8 0.9500 . ?
C9 C24 1.430(2) . ?
C9 C10 1.484(2) . ?
C11 C12 1.477(2) . ?
C12 C13 1.386(3) . ?
C12 C24 1.398(3) . ?
C13 C14 1.388(3) . ?
C13 H13 0.9500 . ?
C14 C15 1.407(3) . ?
C15 C23 1.428(2) . ?
C15 C16 1.457(2) . ?
C16 C17 1.402(3) . ?
C16 C22 1.420(2) . ?
C17 C18 1.389(3) . ?
C18 C19 1.383(3) . ?
C18 H18 0.9500 . ?
C19 C21 1.404(2) . ?
C19 C20 1.482(3) . ?
C21 C22 1.413(2) . ?
C23 C24 1.414(2) . ?
C25 C30 1.397(3) . ?
C25 C26 1.399(3) . ?
C26 C27 1.401(3) . ?
C26 C41 1.489(3) . ?
C27 C28 1.386(3) . ?
C27 H27 0.9500 . ?
C28 C29 1.392(3) . ?
C28 H28 0.9500 . ?
C29 C30 1.402(3) . ?
C29 H29 0.9500 . ?
C30 C31 1.490(3) . ?
C31 C32 1.391(3) . ?
C31 C36 1.399(3) . ?
C32 C33 1.388(3) . ?
C32 H32 0.9500 . ?
C33 C34 1.401(4) . ?
C33 H33 0.9500 . ?
C34 C35 1.389(5) . ?
C34 C37B 1.524(8) . ?
C34 C37 1.599(9) . ?
C35 C36 1.391(4) . ?
C35 H35 0.9500 . ?
C36 H36 0.9500 . ?
C37 C39 1.531(8) . ?
C37 C38 1.532(7) . ?
C37 C40 1.536(9) . ?
C38 H38A 0.9800 . ?
C38 H38B 0.9800 . ?
C38 H38C 0.9800 . ?
C39 H39A 0.9800 . ?
C39 H39B 0.9800 . ?
C39 H39C 0.9800 . ?
C40 H40A 0.9800 . ?
C40 H40B 0.9800 . ?
C40 H40C 0.9800 . ?
C37B C39B 1.517(7) . ?
C37B C38B 1.517(7) . ?
C37B C40B 1.543(8) . ?
C38B H38D 0.9800 . ?
C38B H38E 0.9800 . ?
C38B H38F 0.9800 . ?
C39B H39D 0.9800 . ?
C39B H39E 0.9800 . ?
C39B H39F 0.9800 . ?
C40B H40D 0.9800 . ?
C40B H40E 0.9800 . ?
C40B H40F 0.9800 . ?
C41 C46 1.390(3) . ?
C41 C42 1.394(3) . ?
C42 C43 1.383(3) . ?
C42 H42 0.9500 . ?
C43 C44 1.395(3) . ?
C43 H43 0.9500 . ?
C44 C45 1.391(4) . ?
C44 C47 1.528(4) . ?
C45 C46 1.393(4) . ?
C45 H45 0.9500 . ?
C46 H46 0.9500 . ?
C47 C50 1.532(5) . ?
C47 C48 1.534(5) . ?
C47 C49 1.537(5) . ?
C48 H48A 0.9800 . ?
C48 H48B 0.9800 . ?
C48 H48C 0.9800 . ?
C49 H49A 0.9800 . ?
C49 H49B 0.9800 . ?
C49 H49C 0.9800 . ?
C50 H50A 0.9800 . ?
C50 H50B 0.9800 . ?
C50 H50C 0.9800 . ?
C51 C52 1.399(3) . ?
C51 C56 1.401(3) . ?
C52 C53 1.402(3) . ?
C52 C67 1.486(3) . ?
C53 C54 1.385(3) . ?
C53 H53 0.9500 . ?
C54 C55 1.388(3) . ?
C54 H54 0.9500 . ?
C55 C56 1.392(3) . ?
C55 H55 0.9500 . ?
C56 C57 1.495(3) . ?
C57 C58 1.390(3) . ?
C57 C62 1.399(3) . ?
C58 C59 1.390(3) . ?
C58 H58 0.9500 . ?
C59 C60 1.395(3) . ?
C59 H59 0.9500 . ?
C60 C61 1.395(3) . ?
C60 C63 1.533(3) . ?
C61 C62 1.386(3) . ?
C61 H61 0.9500 . ?
C62 H62 0.9500 . ?
C63 C65 1.525(4) . ?
C63 C64 1.526(4) . ?
C63 C66 1.538(4) . ?
C64 H64A 0.9800 . ?
C64 H64B 0.9800 . ?
C64 H64C 0.9800 . ?
C65 H65A 0.9800 . ?
C65 H65B 0.9800 . ?
C65 H65C 0.9800 . ?
C66 H66A 0.9800 . ?
C66 H66B 0.9800 . ?
C66 H66C 0.9800 . ?
C67 C68 1.399(3) . ?
C67 C72 1.401(3) . ?
C68 C69 1.384(3) . ?
C68 H68 0.9500 . ?
C69 C70 1.390(3) . ?
C69 H69 0.9500 . ?
C70 C71 1.394(3) . ?
C70 C73 1.531(3) . ?
C71 C72 1.387(3) . ?
C71 H71 0.9500 . ?
C72 H72 0.9500 . ?
C73 C76 1.514(4) . ?
C73 C75 1.524(4) . ?
C73 C74 1.537(4) . ?
C74 H74A 0.9800 . ?
C74 H74B 0.9800 . ?
C74 H74C 0.9800 . ?
C75 H75A 0.9800 . ?
C75 H75B 0.9800 . ?
C75 H75C 0.9800 . ?
C76 H76A 0.9800 . ?
C76 H76B 0.9800 . ?
C76 H76C 0.9800 . ?
C77 C78 1.367(2) . ?
C77 C80 1.482(2) . ?
C78 C79 1.496(2) . ?
C81 C82 1.392(3) . ?
C81 C86 1.396(3) . ?
C82 C83 1.393(3) . ?
C82 C97 1.518(2) . ?
C83 C84 1.389(3) . ?
C83 H83 0.9500 . ?
C84 C85 1.384(3) . ?
C84 H84 0.9500 . ?
C85 C86 1.397(3) . ?
C85 H85 0.9500 . ?
C86 C87 1.508(2) . ?
C87 C92 1.3900 . ?
C87 C88 1.3900 . ?
C92 C91 1.3900 . ?
C92 H92 0.9500 . ?
C91 C90 1.3900 . ?
C91 H91 0.9500 . ?
C90 C89 1.3900 . ?
C90 C93 1.557(7) . ?
C90 C93B 1.576(9) . ?
C89 C88 1.3900 . ?
C89 H89 0.9500 . ?
C88 H88 0.9500 . ?
C93 C94 1.524(6) . ?
C93 C95 1.528(7) . ?
C93 C96 1.548(7) . ?
C94 H94A 0.9800 . ?
C94 H94B 0.9800 . ?
C94 H94C 0.9800 . ?
C95 H95A 0.9800 . ?
C95 H95B 0.9800 . ?
C95 H95C 0.9800 . ?
C96 H96A 0.9800 . ?
C96 H96B 0.9800 . ?
C96 H96C 0.9800 . ?
C93B C94B 1.529(7) . ?
C93B C95B 1.530(7) . ?
C93B C96B 1.546(7) . ?
C94B H94D 0.9800 . ?
C94B H94E 0.9800 . ?
C94B H94F 0.9800 . ?
C95B H95D 0.9800 . ?
C95B H95E 0.9800 . ?
C95B H95F 0.9800 . ?
C96B H96D 0.9800 . ?
C96B H96E 0.9800 . ?
C96B H96F 0.9800 . ?
C97 C98 1.3900 . ?
C97 C102 1.3900 . ?
C98 C99 1.3900 . ?
C98 H98 0.9500 . ?
C99 C100 1.3900 . ?
C99 H99 0.9500 . ?
C100 C101 1.3900 . ?
C100 C103 1.569(3) . ?
C101 C102 1.3900 . ?
C101 H101 0.9500 . ?
C102 H102 0.9500 . ?
C103 C106 1.526(5) . ?
C103 C105 1.530(4) . ?
C103 C104 1.547(5) . ?
C104 H10A 0.9800 . ?
C104 H10B 0.9800 . ?
C104 H10C 0.9800 . ?
C105 H10D 0.9800 . ?
C105 H10E 0.9800 . ?
C105 H10F 0.9800 . ?
C106 H10G 0.9800 . ?
C106 H10H 0.9800 . ?
C106 H10I 0.9800 . ?
C107 C116 1.374(3) . ?
C107 C108 1.404(3) . ?
C108 C109 1.366(3) . ?
C108 H108 0.9500 . ?
C109 C110 1.420(3) . ?
C109 H109 0.9500 . ?
C110 C115 1.420(3) . ?
C110 C111 1.423(3) . ?
C111 C112 1.361(4) . ?
C111 H111 0.9500 . ?
C112 C113 1.402(4) . ?
C112 H112 0.9500 . ?
C113 C114 1.373(3) . ?
C113 H113 0.9500 . ?
C114 C115 1.419(3) . ?
C114 H114 0.9500 . ?
C115 C116 1.447(3) . ?
C116 C126 1.493(3) . ?
C117 C126 1.371(3) . ?
C117 C118 1.409(3) . ?
C118 C119 1.360(3) . ?
C118 H118 0.9500 . ?
C119 C120 1.417(4) . ?
C119 H119 0.9500 . ?
C120 C125 1.420(3) . ?
C120 C121 1.423(3) . ?
C121 C122 1.369(4) . ?
C121 H121 0.9500 . ?
C122 C123 1.395(5) . ?
C122 H122 0.9500 . ?
C123 C124 1.377(3) . ?
C123 H123 0.9500 . ?
C124 C125 1.420(3) . ?
C124 H124 0.9500 . ?
C125 C126 1.438(3) . ?
N1_1 C1_1 1.130(3) . ?
C1_1 C2_1 1.444(3) . ?
C2_1 H2A_1 0.9800 . ?
C2_1 H2B_1 0.9800 . ?
C2_1 H2C_1 0.9800 . ?
N1_2 C1_2 1.135(4) . ?
C1_2 C2_2 1.443(4) . ?
C2_2 H2A_2 0.9800 . ?
C2_2 H2B_2 0.9800 . ?
C2_2 H2C_2 0.9800 . ?
 
loop_
 _geom_angle_atom_site_label_1
 _geom_angle_atom_site_label_2
 _geom_angle_atom_site_label_3
 _geom_angle
 _geom_angle_site_symmetry_1
 _geom_angle_site_symmetry_3
 _geom_angle_publ_flag
C14 O7 C117 116.74(14) . . ?
C17 O8 C107 122.71(15) . . ?
C1 N1 C20 125.52(15) . . ?
C1 N1 C25 116.94(15) . . ?
C20 N1 C25 117.50(15) . . ?
C10 N2 C11 125.17(15) . . ?
C10 N2 C51 118.01(15) . . ?
C11 N2 C51 116.34(15) . . ?
C80 N3 C79 111.48(14) . . ?
C80 N3 C81 119.86(14) . . ?
C79 N3 C81 126.56(14) . . ?
O1 C1 N1 120.93(16) . . ?
O1 C1 C2 122.69(16) . . ?
N1 C1 C2 116.37(15) . . ?
C3 C2 C21 120.88(16) . . ?
C3 C2 C1 118.86(16) . . ?
C21 C2 C1 120.26(16) . . ?
C2 C3 C4 120.50(16) . . ?
C2 C3 H3 119.8 . . ?
C4 C3 H3 119.8 . . ?
C77 C4 C5 116.58(16) . . ?
C77 C4 C3 123.38(16) . . ?
C5 C4 C3 120.03(16) . . ?
C4 C5 C22 119.24(16) . . ?
C4 C5 C6 120.90(16) . . ?
C22 C5 C6 119.84(16) . . ?
C7 C6 C5 120.92(16) . . ?
C7 C6 C23 119.58(16) . . ?
C5 C6 C23 119.28(16) . . ?
C78 C7 C6 116.43(16) . . ?
C78 C7 C8 123.28(16) . . ?
C6 C7 C8 120.22(16) . . ?
C9 C8 C7 119.87(16) . . ?
C9 C8 H8 120.1 . . ?
C7 C8 H8 120.1 . . ?
C8 C9 C24 120.96(16) . . ?
C8 C9 C10 118.82(16) . . ?
C24 C9 C10 120.21(16) . . ?
O3 C10 N2 120.98(17) . . ?
O3 C10 C9 122.72(17) . . ?
N2 C10 C9 116.30(16) . . ?
O4 C11 N2 120.84(17) . . ?
O4 C11 C12 122.57(17) . . ?
N2 C11 C12 116.59(16) . . ?
C13 C12 C24 119.78(17) . . ?
C13 C12 C11 118.91(16) . . ?
C24 C12 C11 120.98(16) . . ?
C12 C13 C14 120.75(17) . . ?
C12 C13 H13 119.6 . . ?
C14 C13 H13 119.6 . . ?
O7 C14 C13 114.94(16) . . ?
O7 C14 C15 123.66(16) . . ?
C13 C14 C15 121.36(17) . . ?
C14 C15 C23 116.87(16) . . ?
C14 C15 C16 124.67(16) . . ?
C23 C15 C16 118.14(16) . . ?
C17 C16 C22 117.26(16) . . ?
C17 C16 C15 124.21(16) . . ?
C22 C16 C15 118.52(16) . . ?
O8 C17 C18 122.29(17) . . ?
O8 C17 C16 115.87(16) . . ?
C18 C17 C16 121.47(17) . . ?
C19 C18 C17 119.73(17) . . ?
C19 C18 H18 120.1 . . ?
C17 C18 H18 120.1 . . ?
C18 C19 C21 120.14(17) . . ?
C18 C19 C20 119.83(16) . . ?
C21 C19 C20 120.01(17) . . ?
O2 C20 N1 120.69(17) . . ?
O2 C20 C19 122.71(18) . . ?
N1 C20 C19 116.56(16) . . ?
C19 C21 C22 119.41(16) . . ?
C19 C21 C2 120.79(16) . . ?
C22 C21 C2 119.78(16) . . ?
C21 C22 C16 119.88(16) . . ?
C21 C22 C5 119.49(16) . . ?
C16 C22 C5 120.61(16) . . ?
C24 C23 C15 120.36(16) . . ?
C24 C23 C6 118.56(16) . . ?
C15 C23 C6 120.82(16) . . ?
C12 C24 C23 119.70(16) . . ?
C12 C24 C9 119.92(16) . . ?
C23 C24 C9 120.30(16) . . ?
C30 C25 C26 122.92(17) . . ?
C30 C25 N1 119.36(18) . . ?
C26 C25 N1 117.71(18) . . ?
C25 C26 C27 117.8(2) . . ?
C25 C26 C41 119.78(17) . . ?
C27 C26 C41 122.37(19) . . ?
C28 C27 C26 120.4(2) . . ?
C28 C27 H27 119.8 . . ?
C26 C27 H27 119.8 . . ?
C27 C28 C29 120.64(18) . . ?
C27 C28 H28 119.7 . . ?
C29 C28 H28 119.7 . . ?
C28 C29 C30 120.7(2) . . ?
C28 C29 H29 119.7 . . ?
C30 C29 H29 119.7 . . ?
C25 C30 C29 117.46(19) . . ?
C25 C30 C31 123.33(17) . . ?
C29 C30 C31 119.20(19) . . ?
C32 C31 C36 117.1(2) . . ?
C32 C31 C30 120.19(19) . . ?
C36 C31 C30 122.7(2) . . ?
C33 C32 C31 122.1(2) . . ?
C33 C32 H32 119.0 . . ?
C31 C32 H32 119.0 . . ?
C32 C33 C34 121.2(3) . . ?
C32 C33 H33 119.4 . . ?
C34 C33 H33 119.4 . . ?
C35 C34 C33 116.4(2) . . ?
C35 C34 C37B 115.8(4) . . ?
C33 C34 C37B 127.6(4) . . ?
C35 C34 C37 129.9(4) . . ?
C33 C34 C37 113.6(5) . . ?
C34 C35 C36 122.8(2) . . ?
C34 C35 H35 118.6 . . ?
C36 C35 H35 118.6 . . ?
C35 C36 C31 120.4(3) . . ?
C35 C36 H36 119.8 . . ?
C31 C36 H36 119.8 . . ?
C39 C37 C38 107.3(8) . . ?
C39 C37 C40 110.4(8) . . ?
C38 C37 C40 108.1(7) . . ?
C39 C37 C34 103.4(6) . . ?
C38 C37 C34 108.2(7) . . ?
C40 C37 C34 118.9(7) . . ?
C37 C38 H38A 109.5 . . ?
C37 C38 H38B 109.5 . . ?
H38A C38 H38B 109.5 . . ?
C37 C38 H38C 109.5 . . ?
H38A C38 H38C 109.5 . . ?
H38B C38 H38C 109.5 . . ?
C37 C39 H39A 109.5 . . ?
C37 C39 H39B 109.5 . . ?
H39A C39 H39B 109.5 . . ?
C37 C39 H39C 109.5 . . ?
H39A C39 H39C 109.5 . . ?
H39B C39 H39C 109.5 . . ?
C37 C40 H40A 109.5 . . ?
C37 C40 H40B 109.5 . . ?
H40A C40 H40B 109.5 . . ?
C37 C40 H40C 109.5 . . ?
H40A C40 H40C 109.5 . . ?
H40B C40 H40C 109.5 . . ?
C39B C37B C38B 110.6(7) . . ?
C39B C37B C34 107.5(5) . . ?
C38B C37B C34 106.2(6) . . ?
C39B C37B C40B 105.4(6) . . ?
C38B C37B C40B 111.3(7) . . ?
C34 C37B C40B 115.6(6) . . ?
C37B C38B H38D 109.5 . . ?
C37B C38B H38E 109.5 . . ?
H38D C38B H38E 109.5 . . ?
C37B C38B H38F 109.5 . . ?
H38D C38B H38F 109.5 . . ?
H38E C38B H38F 109.5 . . ?
C37B C39B H39D 109.5 . . ?
C37B C39B H39E 109.5 . . ?
H39D C39B H39E 109.5 . . ?
C37B C39B H39F 109.5 . . ?
H39D C39B H39F 109.5 . . ?
H39E C39B H39F 109.5 . . ?
C37B C40B H40D 109.5 . . ?
C37B C40B H40E 109.5 . . ?
H40D C40B H40E 109.5 . . ?
C37B C40B H40F 109.5 . . ?
H40D C40B H40F 109.5 . . ?
H40E C40B H40F 109.5 . . ?
C46 C41 C42 117.6(2) . . ?
C46 C41 C26 121.09(19) . . ?
C42 C41 C26 121.18(18) . . ?
C43 C42 C41 121.2(2) . . ?
C43 C42 H42 119.4 . . ?
C41 C42 H42 119.4 . . ?
C42 C43 C44 121.8(2) . . ?
C42 C43 H43 119.1 . . ?
C44 C43 H43 119.1 . . ?
C45 C44 C43 116.6(2) . . ?
C45 C44 C47 123.3(2) . . ?
C43 C44 C47 120.0(3) . . ?
C44 C45 C46 121.9(2) . . ?
C44 C45 H45 119.0 . . ?
C46 C45 H45 119.0 . . ?
C41 C46 C45 120.7(2) . . ?
C41 C46 H46 119.6 . . ?
C45 C46 H46 119.6 . . ?
C44 C47 C50 110.8(2) . . ?
C44 C47 C48 107.5(3) . . ?
C50 C47 C48 110.2(3) . . ?
C44 C47 C49 111.9(3) . . ?
C50 C47 C49 106.5(3) . . ?
C48 C47 C49 109.9(3) . . ?
C47 C48 H48A 109.5 . . ?
C47 C48 H48B 109.5 . . ?
H48A C48 H48B 109.5 . . ?
C47 C48 H48C 109.5 . . ?
H48A C48 H48C 109.5 . . ?
H48B C48 H48C 109.5 . . ?
C47 C49 H49A 109.5 . . ?
C47 C49 H49B 109.5 . . ?
H49A C49 H49B 109.5 . . ?
C47 C49 H49C 109.5 . . ?
H49A C49 H49C 109.5 . . ?
H49B C49 H49C 109.5 . . ?
C47 C50 H50A 109.5 . . ?
C47 C50 H50B 109.5 . . ?
H50A C50 H50B 109.5 . . ?
C47 C50 H50C 109.5 . . ?
H50A C50 H50C 109.5 . . ?
H50B C50 H50C 109.5 . . ?
C52 C51 C56 122.82(17) . . ?
C52 C51 N2 121.42(18) . . ?
C56 C51 N2 115.76(17) . . ?
C51 C52 C53 116.58(19) . . ?
C51 C52 C67 123.47(17) . . ?
C53 C52 C67 119.95(18) . . ?
C54 C53 C52 121.50(19) . . ?
C54 C53 H53 119.3 . . ?
C52 C53 H53 119.3 . . ?
C53 C54 C55 120.54(18) . . ?
C53 C54 H54 119.7 . . ?
C55 C54 H54 119.7 . . ?
C54 C55 C56 120.0(2) . . ?
C54 C55 H55 120.0 . . ?
C56 C55 H55 120.0 . . ?
C55 C56 C51 118.44(19) . . ?
C55 C56 C57 122.42(19) . . ?
C51 C56 C57 119.12(17) . . ?
C58 C57 C62 117.92(19) . . ?
C58 C57 C56 121.17(18) . . ?
C62 C57 C56 120.60(18) . . ?
C57 C58 C59 121.1(2) . . ?
C57 C58 H58 119.4 . . ?
C59 C58 H58 119.4 . . ?
C58 C59 C60 121.3(2) . . ?
C58 C59 H59 119.3 . . ?
C60 C59 H59 119.3 . . ?
C61 C60 C59 117.1(2) . . ?
C61 C60 C63 119.5(2) . . ?
C59 C60 C63 123.4(2) . . ?
C62 C61 C60 121.9(2) . . ?
C62 C61 H61 119.1 . . ?
C60 C61 H61 119.0 . . ?
C61 C62 C57 120.52(19) . . ?
C61 C62 H62 119.7 . . ?
C57 C62 H62 119.7 . . ?
C65 C63 C64 108.1(2) . . ?
C65 C63 C60 112.2(2) . . ?
C64 C63 C60 109.3(2) . . ?
C65 C63 C66 108.7(3) . . ?
C64 C63 C66 109.4(3) . . ?
C60 C63 C66 109.1(2) . . ?
C63 C64 H64A 109.5 . . ?
C63 C64 H64B 109.5 . . ?
H64A C64 H64B 109.5 . . ?
C63 C64 H64C 109.5 . . ?
H64A C64 H64C 109.5 . . ?
H64B C64 H64C 109.5 . . ?
C63 C65 H65A 109.5 . . ?
C63 C65 H65B 109.5 . . ?
H65A C65 H65B 109.5 . . ?
C63 C65 H65C 109.5 . . ?
H65A C65 H65C 109.5 . . ?
H65B C65 H65C 109.5 . . ?
C63 C66 H66A 109.5 . . ?
C63 C66 H66B 109.5 . . ?
H66A C66 H66B 109.5 . . ?
C63 C66 H66C 109.5 . . ?
H66A C66 H66C 109.5 . . ?
H66B C66 H66C 109.5 . . ?
C68 C67 C72 116.7(2) . . ?
C68 C67 C52 122.48(18) . . ?
C72 C67 C52 120.77(19) . . ?
C69 C68 C67 121.3(2) . . ?
C69 C68 H68 119.3 . . ?
C67 C68 H68 119.3 . . ?
C68 C69 C70 122.0(2) . . ?
C68 C69 H69 119.0 . . ?
C70 C69 H69 119.0 . . ?
C69 C70 C71 116.9(2) . . ?
C69 C70 C73 122.3(2) . . ?
C71 C70 C73 120.8(2) . . ?
C72 C71 C70 121.6(2) . . ?
C72 C71 H71 119.2 . . ?
C70 C71 H71 119.2 . . ?
C71 C72 C67 121.5(2) . . ?
C71 C72 H72 119.3 . . ?
C67 C72 H72 119.3 . . ?
C76 C73 C75 111.2(3) . . ?
C76 C73 C70 109.2(2) . . ?
C75 C73 C70 109.1(2) . . ?
C76 C73 C74 108.2(3) . . ?
C75 C73 C74 107.4(2) . . ?
C70 C73 C74 111.7(2) . . ?
C73 C74 H74A 109.5 . . ?
C73 C74 H74B 109.5 . . ?
H74A C74 H74B 109.5 . . ?
C73 C74 H74C 109.5 . . ?
H74A C74 H74C 109.5 . . ?
H74B C74 H74C 109.5 . . ?
C73 C75 H75A 109.5 . . ?
C73 C75 H75B 109.5 . . ?
H75A C75 H75B 109.5 . . ?
C73 C75 H75C 109.5 . . ?
H75A C75 H75C 109.5 . . ?
H75B C75 H75C 109.5 . . ?
C73 C76 H76A 109.5 . . ?
C73 C76 H76B 109.5 . . ?
H76A C76 H76B 109.5 . . ?
C73 C76 H76C 109.5 . . ?
H76A C76 H76C 109.5 . . ?
H76B C76 H76C 109.5 . . ?
C78 C77 C4 122.91(16) . . ?
C78 C77 C80 108.49(15) . . ?
C4 C77 C80 128.58(16) . . ?
C77 C78 C7 122.24(16) . . ?
C77 C78 C79 108.67(15) . . ?
C7 C78 C79 129.06(16) . . ?
O6 C79 N3 125.52(16) . . ?
O6 C79 C78 129.28(17) . . ?
N3 C79 C78 105.20(14) . . ?
O5 C80 N3 124.67(16) . . ?
O5 C80 C77 129.20(16) . . ?
N3 C80 C77 106.12(14) . . ?
C82 C81 C86 123.15(16) . . ?
C82 C81 N3 116.89(16) . . ?
C86 C81 N3 119.42(16) . . ?
C81 C82 C83 117.54(17) . . ?
C81 C82 C97 119.22(15) . . ?
C83 C82 C97 123.15(16) . . ?
C84 C83 C82 120.71(18) . . ?
C84 C83 H83 119.6 . . ?
C82 C83 H83 119.6 . . ?
C85 C84 C83 120.53(17) . . ?
C85 C84 H84 119.7 . . ?
C83 C84 H84 119.7 . . ?
C84 C85 C86 120.60(18) . . ?
C84 C85 H85 119.7 . . ?
C86 C85 H85 119.7 . . ?
C81 C86 C85 117.45(17) . . ?
C81 C86 C87 121.24(15) . . ?
C85 C86 C87 121.28(16) . . ?
C92 C87 C88 120.0 . . ?
C92 C87 C86 120.01(10) . . ?
C88 C87 C86 119.99(10) . . ?
C91 C92 C87 120.0 . . ?
C91 C92 H92 120.0 . . ?
C87 C92 H92 120.0 . . ?
C92 C91 C90 120.0 . . ?
C92 C91 H91 120.0 . . ?
C90 C91 H91 120.0 . . ?
C91 C90 C89 120.0 . . ?
C91 C90 C93 123.2(3) . . ?
C89 C90 C93 116.7(3) . . ?
C91 C90 C93B 116.9(3) . . ?
C89 C90 C93B 123.0(3) . . ?
C90 C89 C88 120.0 . . ?
C90 C89 H89 120.0 . . ?
C88 C89 H89 120.0 . . ?
C89 C88 C87 120.0 . . ?
C89 C88 H88 120.0 . . ?
C87 C88 H88 120.0 . . ?
C94 C93 C95 108.5(5) . . ?
C94 C93 C96 107.2(5) . . ?
C95 C93 C96 112.2(7) . . ?
C94 C93 C90 111.6(5) . . ?
C95 C93 C90 108.3(5) . . ?
C96 C93 C90 109.1(5) . . ?
C93 C94 H94A 109.5 . . ?
C93 C94 H94B 109.5 . . ?
H94A C94 H94B 109.5 . . ?
C93 C94 H94C 109.5 . . ?
H94A C94 H94C 109.5 . . ?
H94B C94 H94C 109.5 . . ?
C93 C95 H95A 109.5 . . ?
C93 C95 H95B 109.5 . . ?
H95A C95 H95B 109.5 . . ?
C93 C95 H95C 109.5 . . ?
H95A C95 H95C 109.5 . . ?
H95B C95 H95C 109.5 . . ?
C93 C96 H96A 109.5 . . ?
C93 C96 H96B 109.5 . . ?
H96A C96 H96B 109.5 . . ?
C93 C96 H96C 109.5 . . ?
H96A C96 H96C 109.5 . . ?
H96B C96 H96C 109.5 . . ?
C94B C93B C95B 108.3(7) . . ?
C94B C93B C96B 109.5(7) . . ?
C95B C93B C96B 108.3(6) . . ?
C94B C93B C90 113.0(6) . . ?
C95B C93B C90 107.2(5) . . ?
C96B C93B C90 110.3(5) . . ?
C93B C94B H94D 109.5 . . ?
C93B C94B H94E 109.5 . . ?
H94D C94B H94E 109.5 . . ?
C93B C94B H94F 109.5 . . ?
H94D C94B H94F 109.5 . . ?
H94E C94B H94F 109.5 . . ?
C93B C95B H95D 109.5 . . ?
C93B C95B H95E 109.5 . . ?
H95D C95B H95E 109.5 . . ?
C93B C95B H95F 109.5 . . ?
H95D C95B H95F 109.5 . . ?
H95E C95B H95F 109.5 . . ?
C93B C96B H96D 109.5 . . ?
C93B C96B H96E 109.5 . . ?
H96D C96B H96E 109.5 . . ?
C93B C96B H96F 109.5 . . ?
H96D C96B H96F 109.5 . . ?
H96E C96B H96F 109.5 . . ?
C98 C97 C102 120.0 . . ?
C98 C97 C82 119.36(10) . . ?
C102 C97 C82 120.08(10) . . ?
C99 C98 C97 120.0 . . ?
C99 C98 H98 120.0 . . ?
C97 C98 H98 120.0 . . ?
C98 C99 C100 120.0 . . ?
C98 C99 H99 120.0 . . ?
C100 C99 H99 120.0 . . ?
C101 C100 C99 120.0 . . ?
C101 C100 C103 122.06(14) . . ?
C99 C100 C103 117.70(14) . . ?
C102 C101 C100 120.0 . . ?
C102 C101 H101 120.0 . . ?
C100 C101 H101 120.0 . . ?
C101 C102 C97 120.0 . . ?
C101 C102 H102 120.0 . . ?
C97 C102 H102 120.0 . . ?
C106 C103 C105 107.9(2) . . ?
C106 C103 C104 110.6(3) . . ?
C105 C103 C104 108.3(3) . . ?
C106 C103 C100 111.4(2) . . ?
C105 C103 C100 109.8(2) . . ?
C104 C103 C100 108.6(2) . . ?
C103 C104 H10A 109.5 . . ?
C103 C104 H10B 109.5 . . ?
H10A C104 H10B 109.5 . . ?
C103 C104 H10C 109.5 . . ?
H10A C104 H10C 109.5 . . ?
H10B C104 H10C 109.5 . . ?
C103 C105 H10D 109.5 . . ?
C103 C105 H10E 109.5 . . ?
H10D C105 H10E 109.5 . . ?
C103 C105 H10F 109.5 . . ?
H10D C105 H10F 109.5 . . ?
H10E C105 H10F 109.5 . . ?
C103 C106 H10G 109.5 . . ?
C103 C106 H10H 109.5 . . ?
H10G C106 H10H 109.5 . . ?
C103 C106 H10I 109.5 . . ?
H10G C106 H10I 109.5 . . ?
H10H C106 H10I 109.5 . . ?
C116 C107 O8 122.25(18) . . ?
C116 C107 C108 123.67(18) . . ?
O8 C107 C108 113.77(19) . . ?
C109 C108 C107 119.2(2) . . ?
C109 C108 H108 120.4 . . ?
C107 C108 H108 120.4 . . ?
C108 C109 C110 120.6(2) . . ?
C108 C109 H109 119.7 . . ?
C110 C109 H109 119.7 . . ?
C109 C110 C115 119.68(19) . . ?
C109 C110 C111 121.1(2) . . ?
C115 C110 C111 119.2(2) . . ?
C112 C111 C110 120.8(2) . . ?
C112 C111 H111 119.6 . . ?
C110 C111 H111 119.6 . . ?
C111 C112 C113 120.0(2) . . ?
C111 C112 H112 120.0 . . ?
C113 C112 H112 120.0 . . ?
C114 C113 C112 121.0(2) . . ?
C114 C113 H113 119.5 . . ?
C112 C113 H113 119.5 . . ?
C113 C114 C115 120.4(2) . . ?
C113 C114 H114 119.8 . . ?
C115 C114 H114 119.8 . . ?
C114 C115 C110 118.53(19) . . ?
C114 C115 C116 122.0(2) . . ?
C110 C115 C116 119.4(2) . . ?
C107 C116 C115 117.33(19) . . ?
C107 C116 C126 120.36(17) . . ?
C115 C116 C126 122.12(19) . . ?
C126 C117 O7 117.77(18) . . ?
C126 C117 C118 123.22(19) . . ?
O7 C117 C118 118.98(18) . . ?
C119 C118 C117 119.1(2) . . ?
C119 C118 H118 120.4 . . ?
C117 C118 H118 120.4 . . ?
C118 C119 C120 121.1(2) . . ?
C118 C119 H119 119.5 . . ?
C120 C119 H119 119.5 . . ?
C119 C120 C125 119.1(2) . . ?
C119 C120 C121 121.2(2) . . ?
C125 C120 C121 119.7(2) . . ?
C122 C121 C120 120.5(3) . . ?
C122 C121 H121 119.7 . . ?
C120 C121 H121 119.7 . . ?
C121 C122 C123 119.9(2) . . ?
C121 C122 H122 120.1 . . ?
C123 C122 H122 120.1 . . ?
C124 C123 C122 121.3(3) . . ?
C124 C123 H123 119.3 . . ?
C122 C123 H123 119.3 . . ?
C123 C124 C125 120.4(3) . . ?
C123 C124 H124 119.8 . . ?
C125 C124 H124 119.8 . . ?
C120 C125 C124 118.0(2) . . ?
C120 C125 C126 119.7(2) . . ?
C124 C125 C126 122.2(2) . . ?
C117 C126 C125 117.60(19) . . ?
C117 C126 C116 119.18(18) . . ?
C125 C126 C116 123.11(18) . . ?
N1_1 C1_1 C2_1 179.7(3) . . ?
C1_1 C2_1 H2A_1 109.5 . . ?
C1_1 C2_1 H2B_1 109.5 . . ?
H2A_1 C2_1 H2B_1 109.5 . . ?
C1_1 C2_1 H2C_1 109.5 . . ?
H2A_1 C2_1 H2C_1 109.5 . . ?
H2B_1 C2_1 H2C_1 109.5 . . ?
N1_2 C1_2 C2_2 178.0(4) . . ?
C1_2 C2_2 H2A_2 109.5 . . ?
C1_2 C2_2 H2B_2 109.5 . . ?
H2A_2 C2_2 H2B_2 109.5 . . ?
C1_2 C2_2 H2C_2 109.5 . . ?
H2A_2 C2_2 H2C_2 109.5 . . ?
H2B_2 C2_2 H2C_2 109.5 . . ?
 
_refine_diff_density_max    0.489
_refine_diff_density_min   -0.424
_refine_diff_density_rms    0.043

_shelx_res_file
;
TITL BT50_a.res in P2(1)/n
    bt50_ab_sq.res
    created by SHELXL-2018/3 at 11:20:24 on 10-Feb-2021
REM Old TITL BT50 in P2(1)/n
REM SHELXT solution in P2(1)/n
REM R1 0.208, Rweak 0.013, Alpha 0.039, Orientation as input
REM Formula found by SHELXT: C132 N9 O8
CELL 1.54178 13.8382 30.2689 26.585 90 92.719 90
ZERR 4 0.0005 0.0011 0.0009 0 0.002 0
LATT 1
SYMM 0.5-X,0.5+Y,0.5-Z
SFAC C H N O
UNIT 520 436 20 32
SADI C37 C38 C37 C39 C37 C40 C37B C38B C37B C39B C37B C40B
SADI C93 C94 C93 C95 C93 C96 C93B C94B C93B C95B C93B C96B
SADI C90 C93 C90 C93B
SADI C34 C37 C34 C37B
DELU C37 > C40B
DELU C93 > C96B
DELU_CH3CN N1 > C2
SIMU 0.01 0.02 2 C37 > C40B
SIMU 0.01 0.02 2 C93 > C96B
SIMU_CH3CN N1 > C2
SAME_CH3CN 0.02 0.04 N1 > C2

L.S. 20 0 89
PLAN  20
TEMP -173.14
LIST 4
BOND $H
ABIN
fmap -2
acta
REM <olex2.extras>
REM <HklSrc "%.\\bt50_ab_sq.hkl">
REM </olex2.extras>

WGHT    0.074200    5.738200
EXTI    0.000188
FVAR       0.19635   0.46552   0.57010
O1    4    0.261351    0.573986    0.081341    11.00000    0.03383    0.04629 =
         0.02841   -0.00491    0.00010    0.00839
O2    4    0.107681    0.666897    0.185834    11.00000    0.04130    0.06673 =
         0.03561   -0.00622   -0.00082    0.02581
O3    4    0.835792    0.509677    0.390279    11.00000    0.03507    0.05076 =
         0.03393   -0.00075   -0.00193    0.01258
O4    4    0.629798    0.564475    0.503172    11.00000    0.03809    0.05341 =
         0.02877    0.00012    0.00055    0.00719
O5    4    0.536125    0.488224    0.101178    11.00000    0.03342    0.03920 =
         0.02877   -0.00340    0.00031    0.00658
O6    4    0.776340    0.465392    0.222782    11.00000    0.03468    0.03966 =
         0.03313    0.00023    0.00075    0.01011
O7    4    0.347765    0.625428    0.404462    11.00000    0.03291    0.04429 =
         0.03109   -0.00537    0.00143    0.00951
O8    4    0.353457    0.685746    0.335547    11.00000    0.03737    0.03984 =
         0.03468   -0.00739    0.00070    0.00966
N1    3    0.183926    0.619916    0.133742    11.00000    0.03026    0.04607 =
         0.02833   -0.00158   -0.00144    0.01099
N2    3    0.735083    0.538668    0.446904    11.00000    0.03246    0.04010 =
         0.02807    0.00119   -0.00190    0.00420
N3    3    0.666338    0.468278    0.154136    11.00000    0.02908    0.03153 =
         0.02862   -0.00060    0.00315    0.00626
C1    1    0.259463    0.591605    0.122257    11.00000    0.03036    0.03710 =
         0.03066   -0.00146    0.00201    0.00557
C2    1    0.334762    0.584068    0.162742    11.00000    0.03016    0.03550 =
         0.02835    0.00001    0.00186    0.00327
C3    1    0.408855    0.555798    0.154049    11.00000    0.03135    0.03546 =
         0.02803   -0.00176    0.00267    0.00411
AFIX  43
H3    2    0.411657    0.541663    0.122246    11.00000   -1.20000
AFIX   0
C4    1    0.481854    0.547329    0.192172    11.00000    0.02968    0.03253 =
         0.02893   -0.00013    0.00307    0.00291
C5    1    0.477483    0.567891    0.239864    11.00000    0.03062    0.03135 =
         0.02867    0.00074    0.00195    0.00432
C6    1    0.550100    0.559826    0.278660    11.00000    0.03097    0.03196 =
         0.02963   -0.00042    0.00196    0.00424
C7    1    0.629958    0.531633    0.270170    11.00000    0.03133    0.03295 =
         0.02946    0.00025    0.00187    0.00439
C8    1    0.700563    0.523037    0.309698    11.00000    0.02978    0.03504 =
         0.03371   -0.00013    0.00081    0.00702
AFIX  43
H8    2    0.757074    0.506615    0.303091    11.00000   -1.20000
AFIX   0
C9    1    0.686885    0.538417    0.357008    11.00000    0.03197    0.03432 =
         0.03107    0.00104   -0.00001    0.00385
C10   1    0.759363    0.527369    0.397991    11.00000    0.03422    0.03673 =
         0.03193   -0.00013    0.00013    0.00363
C11   1    0.649275    0.559671    0.459513    11.00000    0.03408    0.03747 =
         0.03085   -0.00059    0.00089    0.00276
C12   1    0.584838    0.574987    0.417159    11.00000    0.03193    0.03665 =
         0.03024   -0.00017   -0.00018    0.00330
C13   1    0.499390    0.596261    0.427575    11.00000    0.03711    0.03959 =
         0.02747   -0.00163    0.00287    0.00381
AFIX  43
H13   2    0.485157    0.602144    0.461536    11.00000   -1.20000
AFIX   0
C14   1    0.434383    0.609066    0.388960    11.00000    0.03215    0.03586 =
         0.03263   -0.00225    0.00224    0.00690
C15   1    0.455900    0.603888    0.338107    11.00000    0.03218    0.03423 =
         0.03023   -0.00225    0.00052    0.00410
C16   1    0.395322    0.619782    0.295562    11.00000    0.03128    0.03640 =
         0.02974   -0.00181    0.00226    0.00618
C17   1    0.333047    0.656193    0.297564    11.00000    0.03585    0.03755 =
         0.02961   -0.00239    0.00404    0.00656
C18   1    0.262018    0.664025    0.259917    11.00000    0.03598    0.04017 =
         0.03395   -0.00024    0.00375    0.01152
AFIX  43
H18   2    0.216697    0.687256    0.263491    11.00000   -1.20000
AFIX   0
C19   1    0.257568    0.637853    0.217209    11.00000    0.03278    0.04035 =
         0.03083    0.00017    0.00180    0.00925
C20   1    0.177405    0.643849    0.178850    11.00000    0.03715    0.04597 =
         0.03126   -0.00107    0.00119    0.01312
C21   1    0.330129    0.606462    0.209552    11.00000    0.03035    0.03589 =
         0.02990   -0.00010    0.00249    0.00624
C22   1    0.400441    0.597825    0.248577    11.00000    0.03188    0.03226 =
         0.02916   -0.00052    0.00232    0.00430
C23   1    0.537874    0.577278    0.327894    11.00000    0.03233    0.03354 =
         0.02930   -0.00064    0.00025    0.00369
C24   1    0.603812    0.564327    0.367429    11.00000    0.03178    0.03292 =
         0.03171   -0.00104    0.00109    0.00409
C25   1    0.107839    0.626292    0.095101    11.00000    0.02845    0.05338 =
         0.02848   -0.00213    0.00071    0.01268
C26   1    0.103878    0.666958    0.070096    11.00000    0.03464    0.04905 =
         0.03155   -0.00263    0.00292    0.01435
C27   1    0.028356    0.673793    0.033939    11.00000    0.03669    0.05296 =
         0.03754    0.00578    0.00152    0.01298
AFIX  43
H27   2    0.022405    0.701448    0.017181    11.00000   -1.20000
AFIX   0
C28   1   -0.037716    0.640443    0.022481    11.00000    0.03126    0.06598 =
         0.03805    0.00690   -0.00282    0.00857
AFIX  43
H28   2   -0.088458    0.645394   -0.002206    11.00000   -1.20000
AFIX   0
C29   1   -0.030436    0.599772    0.046794    11.00000    0.03000    0.06061 =
         0.03732    0.00461   -0.00038    0.00156
AFIX  43
H29   2   -0.075594    0.577064    0.038113    11.00000   -1.20000
AFIX   0
C30   1    0.042845    0.591969    0.083960    11.00000    0.02938    0.05609 =
         0.03211    0.00374    0.00475    0.00677
C31   1    0.049062    0.547872    0.108779    11.00000    0.02890    0.06025 =
         0.04119    0.01061    0.00311    0.00251
C32   1    0.039392    0.509539    0.080130    11.00000    0.03093    0.05922 =
         0.05101    0.01088    0.00374    0.00133
AFIX  43
H32   2    0.032036    0.511961    0.044526    11.00000   -1.20000
AFIX   0
C33   1    0.040152    0.467861    0.101915    11.00000    0.03309    0.05794 =
         0.08112    0.01575    0.00365    0.00069
AFIX  43
H33   2    0.033017    0.442516    0.080991    11.00000   -1.20000
AFIX   0
C34   1    0.051252    0.462507    0.154207    11.00000    0.03341    0.08288 =
         0.08398    0.04205   -0.00207   -0.00029
C35   1    0.063079    0.500893    0.182480    11.00000    0.04581    0.09915 =
         0.05710    0.03665   -0.00301   -0.00292
AFIX  43
H35   2    0.072803    0.498411    0.217982    11.00000   -1.20000
AFIX   0
C36   1    0.061285    0.542796    0.161010    11.00000    0.03855    0.08229 =
         0.04269    0.01467    0.00075   -0.00145
AFIX  43
H36   2    0.068404    0.568139    0.181937    11.00000   -1.20000
AFIX   0
PART 1
C37   1    0.054873    0.411962    0.171694    21.00000    0.04855    0.07575 =
         0.10554    0.04627    0.01427    0.01560
C38   1    0.155120    0.402839    0.196429    21.00000    0.06913    0.07356 =
         0.06731    0.02347    0.01331    0.03009
AFIX 137
H38A  2    0.203693    0.403778    0.170797    21.00000   -1.50000
H38B  2    0.155531    0.373569    0.212194    21.00000   -1.50000
H38C  2    0.170269    0.425333    0.222119    21.00000   -1.50000
AFIX   0
C39   1   -0.017898    0.410109    0.213273    21.00000    0.08361    0.09129 =
         0.16104    0.05969    0.05192    0.02384
AFIX 137
H39A  2    0.003233    0.429929    0.240793    21.00000   -1.50000
H39B  2   -0.021795    0.379822    0.226048    21.00000   -1.50000
H39C  2   -0.081705    0.419389    0.199590    21.00000   -1.50000
AFIX   0
C40   1    0.032674    0.375715    0.132387    21.00000    0.07679    0.05759 =
         0.14160    0.04235   -0.02430   -0.00727
AFIX 137
H40A  2   -0.028729    0.382324    0.114048    21.00000   -1.50000
H40B  2    0.027874    0.347115    0.149365    21.00000   -1.50000
H40C  2    0.084714    0.374582    0.108670    21.00000   -1.50000
AFIX   0
SAME 0.01 0.04 C37 C38 > C40
PART 0
PART 2
C37B  1    0.045444    0.419728    0.184149   -21.00000    0.04780    0.07101 =
         0.08954    0.03904    0.00711    0.00982
C38B  1    0.136702    0.394018    0.174163   -21.00000    0.06020    0.07759 =
         0.16475    0.04582    0.02468    0.01723
AFIX 137
H38D  2    0.138535    0.387594    0.138091   -21.00000   -1.50000
H38E  2    0.137015    0.366247    0.193121   -21.00000   -1.50000
H38F  2    0.193493    0.411610    0.184830   -21.00000   -1.50000
AFIX   0
C39B  1   -0.043476    0.394849    0.164228   -21.00000    0.05701    0.05419 =
         0.10574    0.03153    0.00450   -0.00166
AFIX 137
H39D  2   -0.101493    0.412280    0.170214   -21.00000   -1.50000
H39E  2   -0.047334    0.366392    0.181600   -21.00000   -1.50000
H39F  2   -0.039062    0.389796    0.127999   -21.00000   -1.50000
AFIX   0
C40B  1    0.032468    0.425235    0.241128   -21.00000    0.11026    0.08608 =
         0.08603    0.04881    0.00612    0.00508
AFIX 137
H40D  2    0.090720    0.438732    0.256897   -21.00000   -1.50000
H40E  2    0.021914    0.396222    0.256281   -21.00000   -1.50000
H40F  2   -0.023474    0.444248    0.246399   -21.00000   -1.50000
AFIX   0
PART 0
C41   1    0.178432    0.701233    0.082504    11.00000    0.04068    0.04472 =
         0.03509   -0.00053   -0.00143    0.01344
C42   1    0.276230    0.693233    0.075931    11.00000    0.04384    0.04195 =
         0.04296   -0.00149    0.00209    0.00915
AFIX  43
H42   2    0.294942    0.667019    0.059318    11.00000   -1.20000
AFIX   0
C43   1    0.346510    0.722773    0.093160    11.00000    0.04604    0.05081 =
         0.05131    0.00273   -0.00094    0.00255
AFIX  43
H43   2    0.412576    0.716205    0.088383    11.00000   -1.20000
AFIX   0
C44   1    0.323007    0.761947    0.117361    11.00000    0.06591    0.05293 =
         0.04188   -0.00261   -0.00338   -0.00304
C45   1    0.225035    0.770863    0.121164    11.00000    0.07583    0.04950 =
         0.04942   -0.01174    0.00499    0.00856
AFIX  43
H45   2    0.206154    0.798083    0.135535    11.00000   -1.20000
AFIX   0
C46   1    0.153775    0.741066    0.104526    11.00000    0.05127    0.05273 =
         0.04761   -0.00686    0.00465    0.01378
AFIX  43
H46   2    0.087573    0.748048    0.108272    11.00000   -1.20000
AFIX   0
C47   1    0.403136    0.791232    0.140671    11.00000    0.08891    0.07409 =
         0.05338   -0.00748   -0.01163   -0.02020
C48   1    0.450443    0.766045    0.185450    11.00000    0.13250    0.12886 =
         0.07728    0.02329   -0.05342   -0.05419
AFIX 137
H48A  2    0.403300    0.762164    0.211462    11.00000   -1.50000
H48B  2    0.506059    0.782844    0.199348    11.00000   -1.50000
H48C  2    0.472194    0.737037    0.174149    11.00000   -1.50000
AFIX   0
C49   1    0.363844    0.835757    0.158553    11.00000    0.14208    0.08249 =
         0.07814   -0.02870   -0.00098   -0.03506
AFIX 137
H49A  2    0.330635    0.850964    0.130147    11.00000   -1.50000
H49B  2    0.417614    0.854045    0.171869    11.00000   -1.50000
H49C  2    0.318233    0.830652    0.185043    11.00000   -1.50000
AFIX   0
C50   1    0.478545    0.801912    0.102064    11.00000    0.08642    0.07938 =
         0.07918   -0.00262   -0.01150   -0.03017
AFIX 137
H50A  2    0.508936    0.774485    0.091238    11.00000   -1.50000
H50B  2    0.528044    0.821489    0.117417    11.00000   -1.50000
H50C  2    0.446877    0.816592    0.072850    11.00000   -1.50000
AFIX   0
C51   1    0.808527    0.533524    0.487244    11.00000    0.03344    0.04442 =
         0.02773    0.00162    0.00007    0.00652
C52   1    0.830949    0.492061    0.507921    11.00000    0.03541    0.04527 =
         0.03111    0.00255    0.00319    0.00634
C53   1    0.905798    0.490711    0.545333    11.00000    0.03905    0.05162 =
         0.03314    0.00609    0.00070    0.01075
AFIX  43
H53   2    0.925680    0.463003    0.559045    11.00000   -1.20000
AFIX   0
C54   1    0.951398    0.528853    0.562749    11.00000    0.03769    0.06282 =
         0.03423    0.00133   -0.00667    0.00759
AFIX  43
H54   2    1.001420    0.527009    0.588399    11.00000   -1.20000
AFIX   0
C55   1    0.924616    0.569746    0.543037    11.00000    0.03809    0.05393 =
         0.03637   -0.00434   -0.00201    0.00091
AFIX  43
H55   2    0.954161    0.595872    0.556263    11.00000   -1.20000
AFIX   0
C56   1    0.854458    0.572470    0.503884    11.00000    0.03552    0.04618 =
         0.03115   -0.00197    0.00062    0.00300
C57   1    0.824803    0.615407    0.480071    11.00000    0.03636    0.04191 =
         0.03627   -0.00379    0.00000    0.00065
C58   1    0.773377    0.646697    0.506198    11.00000    0.04246    0.04686 =
         0.03912   -0.00537    0.00361   -0.00015
AFIX  43
H58   2    0.764553    0.642596    0.541109    11.00000   -1.20000
AFIX   0
C59   1    0.734641    0.683894    0.482083    11.00000    0.04172    0.04244 =
         0.05368   -0.00723    0.00570    0.00202
AFIX  43
H59   2    0.700464    0.704925    0.500932    11.00000   -1.20000
AFIX   0
C60   1    0.744971    0.690944    0.430759    11.00000    0.04356    0.03810 =
         0.05247   -0.00094   -0.00010   -0.00251
C61   1    0.800082    0.660331    0.405350    11.00000    0.05156    0.04002 =
         0.03991   -0.00065    0.00239   -0.00264
AFIX  43
H61   2    0.810866    0.664977    0.370724    11.00000   -1.20000
AFIX   0
C62   1    0.839567    0.623328    0.429163    11.00000    0.04558    0.04045 =
         0.03706   -0.00434    0.00470    0.00160
AFIX  43
H62   2    0.876951    0.603185    0.410769    11.00000   -1.20000
AFIX   0
C63   1    0.698501    0.729835    0.401675    11.00000    0.05675    0.03943 =
         0.06921    0.00642   -0.00288    0.00054
C64   1    0.777495    0.757420    0.378704    11.00000    0.08356    0.04855 =
         0.08299    0.01723    0.01291    0.00421
AFIX 137
H64A  2    0.822760    0.768010    0.405504    11.00000   -1.50000
H64B  2    0.748102    0.782735    0.360815    11.00000   -1.50000
H64C  2    0.812357    0.739232    0.355040    11.00000   -1.50000
AFIX   0
C65   1    0.641338    0.759880    0.435454    11.00000    0.07054    0.04897 =
         0.09646    0.01149    0.01364    0.01428
AFIX 137
H65A  2    0.588610    0.743055    0.449653    11.00000   -1.50000
H65B  2    0.614375    0.784627    0.415592    11.00000   -1.50000
H65C  2    0.684303    0.771263    0.462818    11.00000   -1.50000
AFIX   0
C66   1    0.629629    0.711857    0.359407    11.00000    0.09672    0.05905 =
         0.09348    0.01023   -0.03488    0.00604
AFIX 137
H66A  2    0.665906    0.693121    0.336893    11.00000   -1.50000
H66B  2    0.600669    0.736580    0.340257    11.00000   -1.50000
H66C  2    0.578428    0.694417    0.374138    11.00000   -1.50000
AFIX   0
C67   1    0.779944    0.450732    0.492259    11.00000    0.04193    0.04449 =
         0.03079    0.00593    0.00262    0.00713
C68   1    0.680286    0.449333    0.480720    11.00000    0.04077    0.04409 =
         0.03524    0.00438    0.00508    0.00608
AFIX  43
H68   2    0.643275    0.475640    0.482884    11.00000   -1.20000
AFIX   0
C69   1    0.634541    0.410388    0.466216    11.00000    0.04454    0.04664 =
         0.03150    0.00282    0.00222    0.00211
AFIX  43
H69   2    0.567257    0.410927    0.457294    11.00000   -1.20000
AFIX   0
C70   1    0.684066    0.370502    0.464308    11.00000    0.05863    0.04555 =
         0.03220   -0.00129   -0.00001    0.00296
C71   1    0.782953    0.371511    0.477029    11.00000    0.05983    0.04502 =
         0.04175    0.00161   -0.00051    0.01392
AFIX  43
H71   2    0.818945    0.344795    0.476693    11.00000   -1.20000
AFIX   0
C72   1    0.830046    0.410594    0.490166    11.00000    0.04286    0.04831 =
         0.04216    0.00628   -0.00002    0.00996
AFIX  43
H72   2    0.897765    0.410135    0.497916    11.00000   -1.20000
AFIX   0
C73   1    0.633298    0.327024    0.450085    11.00000    0.07582    0.04721 =
         0.04536   -0.00805   -0.01083    0.00188
C74   1    0.525284    0.334018    0.436205    11.00000    0.08540    0.06343 =
         0.09031   -0.02876   -0.01422   -0.01037
AFIX 137
H74A  2    0.493398    0.346448    0.465146    11.00000   -1.50000
H74B  2    0.495405    0.305625    0.426957    11.00000   -1.50000
H74C  2    0.518186    0.354441    0.407665    11.00000   -1.50000
AFIX   0
C75   1    0.679309    0.307460    0.404121    11.00000    0.10615    0.07486 =
         0.08394   -0.03741   -0.01230    0.02058
AFIX 137
H75A  2    0.671203    0.328016    0.375755    11.00000   -1.50000
H75B  2    0.647900    0.279319    0.395247    11.00000   -1.50000
H75C  2    0.748408    0.302465    0.411808    11.00000   -1.50000
AFIX   0
C76   1    0.641797    0.295667    0.494443    11.00000    0.18457    0.05803 =
         0.08759    0.01961   -0.05494   -0.05248
AFIX 137
H76A  2    0.710035    0.288384    0.501722    11.00000   -1.50000
H76B  2    0.605563    0.268569    0.486334    11.00000   -1.50000
H76C  2    0.615293    0.309750    0.523986    11.00000   -1.50000
AFIX   0
C77   1    0.560626    0.518952    0.185522    11.00000    0.02967    0.03214 =
         0.02955   -0.00050    0.00309    0.00358
C78   1    0.631530    0.511677    0.222172    11.00000    0.03005    0.03219 =
         0.03101    0.00108    0.00296    0.00493
C79   1    0.702829    0.479532    0.202635    11.00000    0.03047    0.03065 =
         0.03116    0.00126    0.00356    0.00407
C80   1    0.581328    0.491451    0.141173    11.00000    0.02826    0.03148 =
         0.03130    0.00126    0.00555    0.00328
C81   1    0.718233    0.446158    0.115518    11.00000    0.02855    0.03408 =
         0.02853   -0.00182    0.00318    0.00688
C82   1    0.768945    0.472799    0.083187    11.00000    0.02826    0.03682 =
         0.03237    0.00233    0.00007    0.00333
C83   1    0.809558    0.452546    0.042166    11.00000    0.02973    0.04642 =
         0.03367    0.00360    0.00630    0.00206
AFIX  43
H83   2    0.844277    0.469821    0.019270    11.00000   -1.20000
AFIX   0
C84   1    0.799853    0.407369    0.034369    11.00000    0.03696    0.04644 =
         0.03067   -0.00269    0.00715    0.01075
AFIX  43
H84   2    0.829047    0.393930    0.006588    11.00000   -1.20000
AFIX   0
C85   1    0.747989    0.381767    0.066749    11.00000    0.03928    0.03454 =
         0.03713   -0.00291    0.00190    0.00833
AFIX  43
H85   2    0.741184    0.350958    0.060751    11.00000   -1.20000
AFIX   0
C86   1    0.705540    0.400822    0.108185    11.00000    0.03192    0.03254 =
         0.03047    0.00195    0.00273    0.00595
AFIX  66
C87   1    0.645769    0.373727    0.142758    11.00000    0.04320    0.03153 =
         0.03355   -0.00009    0.00504    0.00088
C92   1    0.561263    0.353470    0.124203    11.00000    0.05200    0.04757 =
         0.03644    0.00062    0.00186   -0.00798
AFIX  43
H92   2    0.541302    0.356590    0.089701    11.00000   -1.20000
AFIX  65
C91   1    0.505964    0.328648    0.156129    11.00000    0.05629    0.05531 =
         0.04326   -0.00015    0.00263   -0.01987
AFIX  43
H91   2    0.448208    0.314804    0.143447    11.00000   -1.20000
AFIX  65
C90   1    0.535171    0.324084    0.206610    11.00000    0.06606    0.04584 =
         0.03997   -0.00072    0.00595   -0.01779
C89   1    0.619676    0.344340    0.225166    11.00000    0.06968    0.05000 =
         0.03463    0.00399   -0.00195   -0.01613
AFIX  43
H89   2    0.639637    0.341220    0.259668    11.00000   -1.20000
AFIX  65
C88   1    0.674976    0.369162    0.193241    11.00000    0.05032    0.03981 =
         0.03789    0.00178   -0.00064   -0.00794
AFIX  43
H88   2    0.732732    0.383007    0.205923    11.00000   -1.20000
AFIX   0
PART 1
C93   1    0.479502    0.295472    0.244384    31.00000    0.08947    0.07807 =
         0.04808    0.00068   -0.00389   -0.04963
C94   1    0.382342    0.279869    0.221477    31.00000    0.07903    0.06246 =
         0.05003   -0.00646    0.01179   -0.03965
AFIX 137
H94A  2    0.344896    0.305407    0.208964    31.00000   -1.50000
H94B  2    0.346534    0.264553    0.247204    31.00000   -1.50000
H94C  2    0.393137    0.259615    0.193537    31.00000   -1.50000
AFIX   0
C95   1    0.541017    0.254902    0.258068    31.00000    0.11257    0.09340 =
         0.10969    0.06466   -0.05618   -0.06057
AFIX 137
H95A  2    0.563067    0.241189    0.227249    31.00000   -1.50000
H95B  2    0.502237    0.233633    0.276238    31.00000   -1.50000
H95C  2    0.597195    0.263869    0.279491    31.00000   -1.50000
AFIX   0
C96   1    0.458453    0.323747    0.291126    31.00000    0.13435    0.15537 =
         0.06085   -0.02521    0.03643   -0.09971
AFIX 137
H96A  2    0.519342    0.335419    0.306046    31.00000   -1.50000
H96B  2    0.426957    0.305397    0.315925    31.00000   -1.50000
H96C  2    0.415733    0.348328    0.281002    31.00000   -1.50000
AFIX   0
SAME 0.01 0.04 C93 C94 > C96
PART 0
PART 2
C93B  1    0.470539    0.294098    0.239910   -31.00000    0.08446    0.07684 =
         0.03895    0.00746    0.00612   -0.04103
C94B  1    0.364179    0.308012    0.237679   -31.00000    0.07250    0.10133 =
         0.05211    0.00581    0.01325   -0.03934
AFIX 137
H94D  2    0.358568    0.337957    0.251250   -31.00000   -1.50000
H94E  2    0.327008    0.287488    0.257721   -31.00000   -1.50000
H94F  2    0.338805    0.307507    0.202636   -31.00000   -1.50000
AFIX   0
C95B  1    0.476901    0.246921    0.219667   -31.00000    0.10046    0.07541 =
         0.05497    0.00746    0.00765   -0.04107
AFIX 137
H95D  2    0.455185    0.246451    0.184043   -31.00000   -1.50000
H95E  2    0.435568    0.227469    0.238809   -31.00000   -1.50000
H95F  2    0.544024    0.236625    0.223182   -31.00000   -1.50000
AFIX   0
C96B  1    0.510235    0.294296    0.295273   -31.00000    0.07608    0.06786 =
         0.04710    0.01132    0.01064   -0.02903
AFIX 137
H96D  2    0.576198    0.282428    0.297085   -31.00000   -1.50000
H96E  2    0.468789    0.275952    0.315658   -31.00000   -1.50000
H96F  2    0.510875    0.324632    0.308163   -31.00000   -1.50000
AFIX  66
PART 0
C97   1    0.773066    0.522278    0.092380    11.00000    0.02896    0.03728 =
         0.03976    0.00401    0.00573    0.00193
C98   1    0.820316    0.538269    0.135957    11.00000    0.03648    0.03631 =
         0.04033    0.00233    0.00644    0.00140
AFIX  43
H98   2    0.857033    0.518779    0.157359    11.00000   -1.20000
AFIX  65
C99   1    0.813842    0.582778    0.148221    11.00000    0.04164    0.04184 =
         0.04796   -0.00261    0.00922   -0.00179
AFIX  43
H99   2    0.846135    0.593707    0.178004    11.00000   -1.20000
AFIX  65
C100  1    0.760119    0.611295    0.116907    11.00000    0.03888    0.03500 =
         0.06908    0.00054    0.00807   -0.00192
C101  1    0.712869    0.595304    0.073329    11.00000    0.03890    0.03874 =
         0.07202    0.01282   -0.00102    0.00307
AFIX  43
H101  2    0.676152    0.614794    0.051927    11.00000   -1.20000
AFIX  65
C102  1    0.719342    0.550796    0.061065    11.00000    0.03599    0.04079 =
         0.05042    0.00667   -0.00059   -0.00110
AFIX  43
H102  2    0.687049    0.539866    0.031282    11.00000   -1.20000
AFIX   0
C103  1    0.747470    0.660164    0.135139    11.00000    0.05861    0.03586 =
         0.09700   -0.00342    0.01104    0.00303
C104  1    0.688816    0.659811    0.183256    11.00000    0.12081    0.06169 =
         0.16802   -0.03064    0.08085    0.00291
AFIX 137
H10A  2    0.623458    0.648675    0.175059    11.00000   -1.50000
H10B  2    0.684856    0.689905    0.196597    11.00000   -1.50000
H10C  2    0.720980    0.640630    0.208591    11.00000   -1.50000
AFIX   0
C105  1    0.846685    0.680549    0.148243    11.00000    0.08358    0.03854 =
         0.07604   -0.00700   -0.00597   -0.00520
AFIX 137
H10D  2    0.878585    0.664040    0.176058    11.00000   -1.50000
H10E  2    0.838557    0.711419    0.158320    11.00000   -1.50000
H10F  2    0.886452    0.679242    0.118743    11.00000   -1.50000
AFIX   0
C106  1    0.697245    0.688575    0.094328    11.00000    0.09036    0.03563 =
         0.18662   -0.00670   -0.05670    0.00778
AFIX 137
H10G  2    0.732965    0.686753    0.063435    11.00000   -1.50000
H10H  2    0.695468    0.719346    0.105711    11.00000   -1.50000
H10I  2    0.631045    0.677874    0.087625    11.00000   -1.50000
AFIX   0
C107  1    0.281484    0.707088    0.361556    11.00000    0.04120    0.04378 =
         0.03047   -0.00603   -0.00131    0.01538
C108  1    0.301954    0.751616    0.372328    11.00000    0.05388    0.04080 =
         0.04012   -0.00186    0.00408    0.01122
AFIX  43
H108  2    0.356612    0.765535    0.358907    11.00000   -1.20000
AFIX   0
C109  1    0.242371    0.774706    0.402333    11.00000    0.06349    0.04190 =
         0.04158   -0.00543    0.00157    0.01500
AFIX  43
H109  2    0.255614    0.804888    0.409635    11.00000   -1.20000
AFIX   0
C110  1    0.160866    0.754020    0.422699    11.00000    0.04967    0.05095 =
         0.03577   -0.00554   -0.00284    0.02025
C111  1    0.100108    0.777322    0.455308    11.00000    0.06056    0.05736 =
         0.04105   -0.00942   -0.00040    0.02507
AFIX  43
H111  2    0.113371    0.807419    0.463062    11.00000   -1.20000
AFIX   0
C112  1    0.023224    0.757019    0.475527    11.00000    0.05450    0.07294 =
         0.04129   -0.01323    0.00310    0.02727
AFIX  43
H112  2   -0.017239    0.773047    0.496918    11.00000   -1.20000
AFIX   0
C113  1    0.003713    0.712450    0.464795    11.00000    0.04089    0.07643 =
         0.04138   -0.01174    0.00139    0.01604
AFIX  43
H113  2   -0.049765    0.698466    0.479296    11.00000   -1.20000
AFIX   0
C114  1    0.060704    0.688707    0.433651    11.00000    0.03789    0.06164 =
         0.03691   -0.01065   -0.00325    0.01334
AFIX  43
H114  2    0.046752    0.658461    0.427110    11.00000   -1.20000
AFIX   0
C115  1    0.140291    0.709087    0.411189    11.00000    0.03893    0.05523 =
         0.03142   -0.00662   -0.00367    0.01766
C116  1    0.203218    0.684916    0.379064    11.00000    0.03663    0.04925 =
         0.03068   -0.00653   -0.00410    0.01392
C117  1    0.263453    0.608082    0.380928    11.00000    0.03346    0.04636 =
         0.03133   -0.00530    0.00576    0.00274
C118  1    0.257154    0.562199    0.372544    11.00000    0.04279    0.04402 =
         0.04245   -0.00041    0.01126    0.00375
AFIX  43
H118  2    0.309193    0.543326    0.382945    11.00000   -1.20000
AFIX   0
C119  1    0.175597    0.545266    0.349365    11.00000    0.05261    0.05089 =
         0.04675   -0.00600    0.01385   -0.00784
AFIX  43
H119  2    0.170922    0.514333    0.343718    11.00000   -1.20000
AFIX   0
C120  1    0.097503    0.573004    0.333503    11.00000    0.04260    0.06815 =
         0.03633   -0.00802    0.00990   -0.00925
C121  1    0.012736    0.555454    0.308519    11.00000    0.05174    0.08661 =
         0.04657   -0.00947    0.00907   -0.02300
AFIX  43
H121  2    0.006292    0.524422    0.304198    11.00000   -1.20000
AFIX   0
C122  1   -0.059578    0.582936    0.290667    11.00000    0.04407    0.11404 =
         0.04457   -0.01686    0.00292   -0.02306
AFIX  43
H122  2   -0.115907    0.570996    0.273967    11.00000   -1.20000
AFIX   0
C123  1   -0.050394    0.628523    0.297045    11.00000    0.03719    0.12076 =
         0.03851   -0.01570   -0.00174    0.00669
AFIX  43
H123  2   -0.099718    0.647439    0.283360    11.00000   -1.20000
AFIX   0
C124  1    0.028733    0.646655    0.322780    11.00000    0.03942    0.08322 =
         0.03961   -0.01560    0.00015    0.01136
AFIX  43
H124  2    0.032525    0.677737    0.327421    11.00000   -1.20000
AFIX   0
C125  1    0.104700    0.619175    0.342425    11.00000    0.03580    0.06454 =
         0.03089   -0.01075    0.00507    0.00288
C126  1    0.189685    0.636843    0.368375    11.00000    0.03660    0.04918 =
         0.02912   -0.00511    0.00238    0.00659

RESI CH3CN 1
N1    3    0.475145    0.641924    0.031479    11.00000    0.04965    0.05105 =
         0.10470   -0.00210    0.00789    0.00042
C1    1    0.462930    0.605954    0.021662    11.00000    0.03482    0.04982 =
         0.04926    0.00369    0.00708    0.00453
C2    1    0.447156    0.560091    0.008852    11.00000    0.04637    0.05137 =
         0.03832   -0.00439   -0.00027    0.00972
AFIX 137
H2A   2    0.458521    0.555579   -0.026889    11.00000   -1.50000
H2B   2    0.380376    0.551945    0.015404    11.00000   -1.50000
H2C   2    0.491862    0.541612    0.029344    11.00000   -1.50000
AFIX   0

RESI CH3CN 2
N1    3    0.261315    0.385840    0.054447    11.00000    0.17205    0.05650 =
         0.07632    0.00075    0.01704   -0.02460
C1    1    0.277562    0.420383    0.069192    11.00000    0.08063    0.05408 =
         0.06242    0.00636    0.00899   -0.00697
C2    1    0.294761    0.464674    0.087574    11.00000    0.04722    0.05966 =
         0.07919   -0.00955    0.01084   -0.00867
AFIX 137
H2A   2    0.262060    0.485850    0.064665    11.00000   -1.50000
H2B   2    0.364447    0.470638    0.089322    11.00000   -1.50000
H2C   2    0.269460    0.467619    0.121221    11.00000   -1.50000
AFIX   0
HKLF 4


REM  BT50_a.res in P2(1)/n
REM wR2 = 0.1598, GooF = S = 1.038, Restrained GooF = 1.044 for all data
REM R1 = 0.0586 for 18384 Fo > 4sig(Fo) and 0.0693 for all 22047 data
REM 1365 parameters refined using 323 restraints

END

WGHT      0.0742      5.7381

REM Highest difference peak  0.489,  deepest hole -0.424,  1-sigma level  0.043
Q1    1   0.3361  0.3870  0.0690  11.00000  0.05    0.49
Q2    1   0.7618  0.5087  0.0918  11.00000  0.05    0.43
Q3    1   0.7694  0.6005  0.1088  11.00000  0.05   -0.42
Q4    1   0.7498  0.6211  0.1261  11.00000  0.05    0.40
Q5    1   0.6326  0.6605  0.1411  11.00000  0.05    0.40
Q6    1   0.2051  0.3893  0.0442  11.00000  0.05   -0.37
Q7    1   0.0207  0.4439  0.3105  11.00000  0.05    0.37
Q8    1   0.5536  0.3292  0.1992  11.00000  0.05   -0.36
Q9    1   0.7875  0.5333  0.0896  11.00000  0.05   -0.34
Q10   1   0.4556  0.4803  0.3871  11.00000  0.05    0.31
Q11   1   0.7260  0.2813  0.4519  11.00000  0.05    0.31
Q12   1   0.7479  0.5487  0.0687  11.00000  0.05    0.30
Q13   1   0.5936  0.3233  0.3989  11.00000  0.05    0.30
Q14   1   0.7006  0.6625  0.2714  11.00000  0.05    0.30
Q15   1   0.6618  0.3827  0.1314  11.00000  0.05    0.30
Q16   1   0.6409  0.3492  0.2365  11.00000  0.05   -0.29
Q17   1   0.4883  0.3292  0.1390  11.00000  0.05   -0.29
Q18   1   0.6860  0.6880  0.2654  11.00000  0.05    0.28
Q19   1   0.4988  0.3206  0.1464  11.00000  0.05   -0.27
Q20   1   0.2392  0.6257  0.3592  11.00000  0.05    0.27
;
_shelx_res_checksum   56320

_shelx_hkl_file
;
  -1   0   0    0.30    0.20
  -1   0   0    0.30    0.20
  -1   0   0    0.50    0.20
   1   0   0    0.60    0.20
   1   0   0    0.10    0.20
   1   0   0    0.10    0.20
  -2   0   0 3312.77   17.20
  -2   0   0 3410.86   20.10
  -2   0   0 3435.16   21.20
  -2   0   0 3207.98   21.30
   2   0   0 3355.46   16.90
  -3   0   0    2.30    0.90
  -3   0   0    1.50    0.80
  -3   0   0    1.30    0.60
  -3   0   0    1.60    0.80
  -4   0   0 1211.68   16.20
  -4   0   0 1205.98   11.20
  -4   0   0 1219.68   14.40
  -5   0   0   -0.70    0.60
  -5   0   0    1.50    1.20
  -5   0   0    0.80    0.70
  -6   0   0  351.16   10.80
  -6   0   0  354.36    9.60
  -6   0   0  342.97    6.50
   6   0   0  341.57    7.80
  -8   0   0  173.18    9.20
   8   0   0  177.88    6.40
  -9   0   0    3.50    1.80
  -9   0   0   -0.30    1.70
 -10   0   0  346.77   10.40
 -10   0   0  349.96   13.10
 -10   0   0  386.46   16.20
 -11   0   0    1.50    1.30
 -11   0   0   -0.90    3.00
 -11   0   0    1.20    3.50
 -11   0   0    0.60    2.60
  11   0   0   -1.70    1.30
  11   0   0    3.00    1.50
 -12   0   0   15.80    3.10
 -12   0   0   24.80    3.40
  12   0   0   16.30    2.90
  12   0   0   16.10    2.60
 -13   0   0    1.40    1.50
 -13   0   0    1.10    1.30
  13   0   0   -0.30    1.20
  13   0   0   -1.20    1.30
 -14   0   0  133.49    6.60
  14   0   0  132.99    5.60
  14   0   0  128.99    5.20
  14   0   0  131.89    8.10
 -15   0   0    0.40    0.90
  15   0   0   -1.10    0.80
  15   0   0   -0.60    0.80
  15   0   0   -0.90    1.50
 -16   0   0    8.40    1.40
  16   0   0   12.70    1.80
  16   0   0    7.30    1.50
 -17   0   0    0.00    0.50
  17   0   0    0.70    0.50
  17   0   0   -0.20    0.60
  17   0   1   19.90    1.60
  17   0   1   20.30    1.70
 -17   0  -1   19.90    1.50
  16   0   1    0.30    0.70
  16   0   1    1.60    1.10
  16   0   1    0.00    0.80
 -16   0  -1    1.00    0.70
 -16   0  -1    1.50    1.00
  15   0   1    2.60    1.00
  15   0   1   -0.50    1.00
 -15   0  -1    2.00    1.10
 -15   0  -1    1.80    1.30
  14   0   1    1.60    1.30
  14   0   1   -0.50    1.30
  14   0   1    1.10    1.20
  14   0   1   -1.40    1.30
 -14   0  -1   -1.00    1.20
 -14   0  -1    3.80    1.60
  13   0   1  315.87    8.40
  13   0   1  338.87   10.10
 -13   0  -1  338.57   10.00
 -13   0  -1  331.37   10.20
  12   0   1    1.90    1.90
  12   0   1    0.60    1.50
 -12   0  -1    3.20    2.10
 -12   0  -1   -0.30    1.60
 -12   0  -1    1.00    6.00
  11   0   1   34.70    3.70
  11   0   1   28.90    3.50
 -11   0  -1   31.30    3.40
 -11   0  -1   32.80    5.70
 -11   0  -1   25.90    5.40
  10   0   1    0.70    1.40
 -10   0  -1    0.90    2.00
 -10   0  -1    3.50    1.40
 -10   0  -1   -3.40    1.50
  -9   0  -1   81.79    6.20
  -9   0  -1   84.89    7.00
   8   0   1    0.10    1.40
  -8   0  -1   -1.10    1.00
   7   0   1  228.48    6.30
  -7   0  -1  227.18    8.70
  -7   0  -1  232.18    9.80
   6   0   1    1.70    0.90
  -6   0  -1    0.80    1.00
  -6   0  -1    0.40    1.10
  -5   0  -1 1123.19   17.90
  -5   0  -1 1125.99   16.10
  -5   0  -1 1116.19   10.80
  -4   0  -1    0.80    0.70
  -4   0  -1    2.10    1.00
  -4   0  -1    1.20    0.70
  -3   0  -1 2320.17   14.20
  -3   0  -1 2351.36   17.50
  -3   0  -1 2336.87   20.80
  -2   0  -1    0.30    0.50
  -2   0  -1    0.30    0.40
   1   0   1   88.69    2.30
   1   0   1   89.79    1.70
  -1   0  -1   92.69    1.80
  -1   0  -1   93.19    2.30
  -1   0   1  351.56    3.90
  -1   0   1  353.96    3.40
  -1   0   1  355.36    4.30
  -1   0   1  343.57    3.90
   1   0  -1  338.07    3.40
   1   0  -1  327.47    3.90
   1   0  -1  338.57    3.90
   1   0  -1  343.57    4.30
  -2   0   1    0.70    0.40
  -2   0   1    0.70    0.50
  -2   0   1    0.90    0.60
  -2   0   1    0.80    0.40
  -3   0   1 2744.43   19.40
  -3   0   1 2675.13   17.80
  -3   0   1 2650.03   21.60
  -4   0   1    5.50    1.50
  -4   0   1    6.20    1.30
  -4   0   1    6.20    1.10
  -5   0   1   33.80    3.10
  -5   0   1   33.80    2.70
  -5   0   1   37.20    2.20
  -6   0   1    1.00    1.20
  -6   0   1   -0.90    0.90
  -6   0   1    0.30    0.90
   6   0  -1    0.00    1.00
  -7   0   1   93.69    3.80
  -7   0   1  105.19    6.50
  -7   0   1   97.79    5.40
   7   0  -1   96.69    4.90
  -8   0   1    0.90    1.30
  -8   0   1    1.80    1.10
   8   0  -1    0.60    1.40
  -9   0   1   15.80    3.90
  -9   0   1   12.70    3.30
   9   0  -1   15.60    2.80
 -10   0   1   -1.30    1.70
 -10   0   1    0.00    1.70
 -10   0   1   -0.90    1.60
 -11   0   1   58.09    4.50
 -11   0   1   53.79    6.90
 -11   0   1   51.09    6.60
 -11   0   1   57.79    4.30
  11   0  -1   52.69    4.00
  11   0  -1   53.59    4.20
 -12   0   1    2.80    1.70
 -12   0   1    0.30    1.30
  12   0  -1    2.00    1.50
  12   0  -1   -2.70    1.30
 -13   0   1   -1.80    1.50
 -13   0   1    1.40    1.30
  13   0  -1   -0.40    1.10
  13   0  -1    2.00    1.40
 -14   0   1   -0.30    1.50
 -14   0   1    1.40    2.20
  14   0  -1   -0.10    1.80
  14   0  -1    3.30    1.40
  14   0  -1   -0.50    1.30
 -15   0   1    0.90    0.90
 -15   0   1   -0.60    1.10
  15   0  -1    0.20    1.20
  15   0  -1   -0.80    1.10
  15   0  -1    1.40    1.10
  15   0  -1    0.40    0.90
 -16   0   1    0.70    0.70
 -16   0   1    1.60    0.90
  16   0  -1   -0.80    0.80
  16   0  -1   -1.60    0.70
  17   0  -1    0.70    0.80
  17   0  -1    0.60    0.50
  17   0   2   -0.50    0.50
  17   0   2    1.20    0.50
  16   0   2    0.60    0.80
  16   0   2   -0.30    0.90
  16   0   2   -0.60    0.70
 -16   0  -2   -0.30    1.20
 -16   0  -2   -0.50    0.60
  15   0   2   -1.20    0.90
  15   0   2   -0.40    0.90
  15   0   2   -1.30    0.90
 -15   0  -2    1.30    0.90
 -15   0  -2    1.50    1.30
  14   0   2   64.19    4.50
  14   0   2   59.49    3.90
  14   0   2   58.49    3.60
 -14   0  -2   58.09    4.40
 -14   0  -2   59.39    4.30
  13   0   2    0.80    1.60
  13   0   2   -1.10    1.30
  13   0   2    3.20    1.30
 -13   0  -2    1.00    1.30
 -13   0  -2   -3.40    1.60
  12   0   2   88.59    4.80
 -12   0  -2   83.99    5.80
  11   0   2   -1.20    1.20
  11   0   2   -0.10    1.50
 -11   0  -2    0.40    1.10
 -11   0  -2    5.90    3.40
 -11   0  -2    2.50    2.70
  10   0   2    0.90    1.30
 -10   0  -2    3.10    2.10
 -10   0  -2   -0.80    1.20
  -9   0  -2   -1.40    1.30
  -9   0  -2   -1.50    1.40
  -8   0  -2   91.79    7.00
  -8   0  -2   93.59    6.20
   7   0   2    0.00    1.00
  -7   0  -2    0.50    1.20
   6   0   2  155.28    4.30
  -6   0  -2  155.08    7.50
  -6   0  -2  140.39    6.40
   5   0   2    0.80    0.60
  -5   0  -2    1.30    1.10
  -5   0  -2    0.50    0.90
  -5   0  -2   -0.60    0.80
  -4   0  -2  412.46    8.90
  -4   0  -2  404.86    7.50
  -4   0  -2  418.16    5.50
   3   0   2    6.80    0.70
  -3   0  -2    5.80    1.40
  -3   0  -2    5.70    1.10
  -2   0  -2 3749.62   20.60
  -2   0  -2 3806.02   25.10
   1   0   2    0.30    0.30
   1   0   2    0.70    0.20
   1   0   2   -0.10    0.20
  -1   0  -2    0.40    0.30
  -1   0  -2    0.30    0.40
  -1   0  -2    0.20    0.20
   0   0   2  781.52    6.20
   0   0   2  784.92    6.70
   0   0  -2  780.32    6.40
   0   0  -2  771.52    6.80
  -1   0   2    0.90    0.40
  -1   0   2    0.20    0.30
  -1   0   2   -0.30    0.20
  -1   0   2    0.70    0.20
   1   0  -2    0.60    0.20
   1   0  -2    0.30    0.30
  -2   0   2 1633.94   13.00
  -2   0   2 1652.43   13.90
  -2   0   2 1682.13   13.00
  -2   0   2 1677.83   11.40
  -3   0   2    2.10    1.00
  -3   0   2    0.80    0.60
  -3   0   2    0.90    0.70
  -3   0   2    0.30    0.60
  -4   0   2 1413.96   17.20
  -4   0   2 1438.96   14.70
  -4   0   2 1430.56   14.30
  -5   0   2    0.90    0.90
  -5   0   2    2.50    0.90
  -5   0   2    0.60    1.10
  -6   0   2  402.66    9.60
  -6   0   2  408.16    8.50
  -6   0   2  433.06   11.80
   6   0  -2  405.76    9.60
  -7   0   2   -0.30    1.00
  -7   0   2    3.00    1.20
  -7   0   2   -2.40    1.00
   7   0  -2    0.70    1.30
  -8   0   2  223.68   10.40
  -8   0   2  227.98    8.70
   8   0  -2  215.58    8.00
  -9   0   2    0.50    1.40
  -9   0   2    1.40    1.50
   9   0  -2    2.90    1.80
 -10   0   2   57.39    5.50
 -10   0   2   64.09    6.50
 -10   0   2   61.09    5.30
 -11   0   2    3.40    2.60
 -11   0   2   -8.00    3.30
 -11   0   2    0.40    1.20
 -11   0   2   -1.20    1.50
  11   0  -2    1.10    1.70
  11   0  -2   -2.00    1.10
 -12   0   2   71.99    4.90
 -12   0   2   73.19    5.20
  12   0  -2   60.29    4.60
  12   0  -2   72.59    4.80
 -13   0   2   -0.70    1.50
 -13   0   2    1.00    1.20
  13   0  -2    1.20    1.50
  13   0  -2   -0.70    1.30
 -14   0   2   41.30    4.00
 -14   0   2   40.80    4.10
  14   0  -2   40.00    3.20
  14   0  -2   35.90    3.70
  14   0  -2   35.50    3.20
 -15   0   2    0.40    0.90
 -15   0   2    1.60    1.30
  15   0  -2    2.60    1.10
  15   0  -2    0.40    1.00
 -16   0   2   30.80    2.20
 -16   0   2   24.50    2.30
 -16   0   2   30.70    2.30
  16   0  -2   31.40    2.60
  17   0  -2    0.60    0.60
  17   0  -2    0.30    0.70
  16   0   3   -1.60    0.60
  16   0   3   -0.20    0.80
  16   0   3   -0.20    0.60
 -16   0  -3   -0.30    0.60
  15   0   3   22.00    2.40
  15   0   3   23.30    2.40
  15   0   3   18.10    2.30
 -15   0  -3   17.40    2.60
 -15   0  -3   13.40    2.30
  14   0   3   -0.30    0.90
  14   0   3   -0.70    1.10
 -14   0  -3    1.00    1.60
 -14   0  -3    1.40    1.00
  13   0   3  109.89    5.10
  13   0   3  114.29    5.60
  13   0   3  109.79    5.80
 -13   0  -3  105.69    5.70
 -13   0  -3  110.09    6.10
  12   0   3   -0.20    1.70
  12   0   3    7.00    2.00
 -12   0  -3    4.40    2.60
 -12   0  -3    1.30    1.70
  11   0   3   61.89    4.60
  11   0   3   77.39    4.50
 -11   0  -3   72.79    7.60
 -11   0  -3   68.19    4.60
 -11   0  -3   76.49    7.60
  10   0   3    0.10    1.10
 -10   0  -3   -1.80    1.60
 -10   0  -3   -1.00    1.80
 -10   0  -3    2.10    1.30
  -9   0  -3    1.30    1.50
  -9   0  -3    1.10    1.90
  -8   0  -3    1.60    1.20
  -8   0  -3    3.10    1.50
  -7   0  -3   73.19    5.10
  -7   0  -3   71.29    5.60
  -6   0  -3   -0.10    1.20
  -6   0  -3   -1.20    0.90
  -5   0  -3  331.47    9.20
  -5   0  -3  330.97    9.90
  -5   0  -3  333.67    7.50
  -4   0  -3    1.70    0.70
  -4   0  -3   -0.50    0.70
  -3   0  -3 1136.09   11.20
  -3   0  -3 1108.09   14.60
  -2   0  -3    0.90    0.80
   1   0   3   91.99    2.10
   1   0   3  101.09    2.70
   1   0   3   89.59    2.40
  -1   0  -3   95.39    2.30
  -1   0  -3   86.89    2.00
  -1   0  -3   94.69    1.70
   0   0   3    2.20    0.50
  -1   0   3  692.33    5.50
  -1   0   3  662.73    7.60
  -1   0   3  660.43    8.00
  -1   0   3  689.63    7.20
   1   0  -3  676.03    5.50
  -2   0   3    6.60    0.80
  -2   0   3    6.30    1.20
  -2   0   3    7.00    1.20
  -2   0   3    6.40    1.20
   2   0  -3    6.60    0.90
  -3   0   3 1242.98   13.00
  -3   0   3 1245.78   14.10
  -3   0   3 1232.38   13.20
  -3   0   3 1257.97   11.20
  -4   0   3    2.30    0.90
  -4   0   3    1.30    1.00
  -4   0   3    2.10    0.90
  -5   0   3  104.89    4.20
  -5   0   3  101.19    5.20
  -5   0   3  104.49    4.30
  -6   0   3    1.20    1.20
  -6   0   3    0.70    0.90
   6   0  -3    1.20    1.10
  -7   0   3  543.15   12.00
  -7   0   3  532.95   14.50
   7   0  -3  524.15   12.30
  -8   0   3    2.80    1.50
  -8   0   3    0.90    1.20
  -8   0   3    1.30    1.30
   8   0  -3    0.80    1.30
  -9   0   3   64.59    5.00
  -9   0   3   54.49    5.60
   9   0  -3   60.89    5.20
 -10   0   3   -0.60    1.70
 -10   0   3    1.20    1.60
 -10   0   3   -4.00    2.10
  10   0  -3   -4.30    2.50
  10   0  -3    1.70    1.30
 -11   0   3   50.19    3.90
 -11   0   3   45.70    4.40
 -11   0   3   46.40    6.40
  11   0  -3   46.70    4.00
  11   0  -3   45.70    3.90
 -12   0   3    2.60    1.50
 -12   0   3   -0.40    1.60
  12   0  -3    2.30    1.30
 -13   0   3   41.00    4.00
 -13   0   3   40.30    3.70
  13   0  -3   42.30    4.10
  13   0  -3   45.90    3.80
 -14   0   3    1.80    1.10
 -14   0   3    2.20    1.50
  14   0  -3    2.80    1.20
  14   0  -3    0.80    1.10
  14   0  -3    1.10    1.30
 -15   0   3   15.60    2.00
 -15   0   3   16.40    2.40
  15   0  -3   13.80    1.80
  15   0  -3   14.70    2.00
  15   0  -3   19.70    2.60
 -16   0   3   -0.90    0.70
 -16   0   3   -0.70    0.80
 -16   0   3   -0.40    0.70
  16   0  -3   -1.30    0.60
  16   0  -3    1.00    1.20
  17   0  -3   27.00    1.80
  17   0  -3   30.10    2.00
  16   0   4   -0.30    0.60
  16   0   4    1.00    0.80
  16   0   4   -1.30    0.60
 -16   0  -4   -0.60    0.60
  15   0   4    0.70    0.80
  15   0   4    1.50    1.10
  15   0   4    0.80    0.80
 -15   0  -4   -0.20    0.90
  14   0   4    1.80    1.20
  14   0   4    2.50    1.10
 -14   0  -4   -0.40    1.10
  13   0   4    0.10    1.00
  13   0   4    1.80    1.20
  13   0   4    1.60    1.70
 -13   0  -4    0.70    1.10
  12   0   4  243.18    8.30
  12   0   4  232.08    8.40
 -12   0  -4  243.38    8.70
  11   0   4    1.10    1.30
 -11   0  -4   -3.40    2.40
 -11   0  -4    1.40    1.40
 -11   0  -4   10.80    6.50
  10   0   4    1.60    1.40
 -10   0  -4    2.10    2.20
 -10   0  -4    0.10    1.40
 -10   0  -4   -1.50    1.90
  -9   0  -4   -0.30    1.40
  -9   0  -4    2.40    1.80
  -8   0  -4  164.58    9.40
  -8   0  -4  175.88    8.90
  -7   0  -4   -1.80    1.20
  -6   0  -4  125.19    7.00
  -6   0  -4  112.79    5.40
  -6   0  -4  118.19    6.30
  -5   0  -4    3.20    1.60
  -5   0  -4    4.00    1.30
  -5   0  -4    0.80    1.00
  -4   0  -4   52.29    3.70
  -4   0  -4   55.59    2.80
  -3   0  -4    0.90    0.80
  -3   0  -4    1.90    0.70
  -2   0  -4 9999.00  148.69
   1   0   4    2.70    0.80
  -1   0  -4    2.10    0.70
  -1   0  -4    3.00    0.60
   0   0   4 6010.70   60.19
   0   0  -4 5766.42   60.49
  -1   0   4    2.20    0.80
   1   0  -4    2.50    0.60
  -2   0   4   27.20    1.90
  -2   0   4   24.40    1.90
  -2   0   4   27.10    1.30
  -2   0   4   27.10    2.00
   2   0  -4   26.40    1.50
  -3   0   4    0.20    0.70
  -3   0   4    0.80    0.70
  -3   0   4    1.00    0.50
  -3   0   4    1.20    0.80
  -4   0   4   55.29    3.40
  -4   0   4   57.69    2.60
  -4   0   4   52.79    3.10
  -5   0   4    2.00    1.00
  -5   0   4    1.00    1.00
  -5   0   4   -0.10    0.70
  -6   0   4   21.50    2.60
  -6   0   4   19.20    2.80
  -6   0   4   19.60    2.70
   6   0  -4   18.80    2.70
  -7   0   4    1.80    1.40
  -7   0   4   -0.70    1.00
  -7   0   4   -0.30    1.00
   7   0  -4    3.50    1.70
  -8   0   4  308.87    8.80
  -8   0   4  311.77    9.50
  -8   0   4  317.07   12.10
   8   0  -4  316.27   10.60
  -9   0   4    3.80    1.90
   9   0  -4    4.40    1.90
 -10   0   4   44.80    4.00
 -10   0   4   45.40    4.80
 -10   0   4   43.60    5.80
  10   0  -4   39.70    4.90
  10   0  -4   44.20    3.80
 -11   0   4   -0.10    2.50
 -11   0   4    0.30    1.20
 -11   0   4    2.50    1.70
  11   0  -4   -1.70    1.30
  11   0  -4    2.10    1.50
 -12   0   4   45.80    5.70
 -12   0   4   32.80    4.90
  12   0  -4   40.70    5.90
  12   0  -4   32.40    4.80
 -13   0   4    3.10    1.50
 -13   0   4   -1.80    1.10
  13   0  -4   -0.70    1.30
  13   0  -4    2.90    1.60
 -14   0   4   14.30    2.80
 -14   0   4   13.70    2.40
  14   0  -4   16.30    2.60
  14   0  -4   12.70    2.60
 -15   0   4    1.20    1.10
 -15   0   4    0.40    0.80
  15   0  -4   -1.10    0.90
  15   0  -4    2.00    1.20
 -16   0   4    0.70    0.80
 -16   0   4    1.00    0.90
  16   0  -4   -1.00    0.80
  16   0  -4    0.30    0.90
 -17   0   4    0.80    0.70
 -17   0   4   -0.40    0.50
  17   0  -4    1.60    0.70
  17   0  -4    0.70    0.60
  16   0   5   -0.10    0.70
  16   0   5    2.00    0.80
 -16   0  -5    0.50    0.60
  15   0   5    3.50    1.10
  15   0   5    3.00    1.20
  15   0   5    1.30    0.80
 -15   0  -5    2.70    1.30
  14   0   5   -0.50    0.90
  14   0   5   -1.40    0.90
  14   0   5   -0.30    0.90
 -14   0  -5    0.90    1.30
  13   0   5   38.10    3.50
  13   0   5   37.90    3.50
  13   0   5   35.70    3.50
 -13   0  -5   42.00    3.80
  12   0   5    0.10    1.70
  12   0   5    2.50    1.50
  12   0   5    0.40    1.50
 -12   0  -5   -0.10    1.30
  11   0   5   19.70    3.10
 -11   0  -5   16.90    5.80
 -11   0  -5   17.00    2.90
 -11   0  -5   21.30    5.50
  10   0   5   -3.70    1.90
 -10   0  -5    1.90    1.20
 -10   0  -5    2.40    2.20
 -10   0  -5   -1.80    1.70
  -9   0  -5   28.20    4.00
  -9   0  -5   30.90    4.30
  -8   0  -5    0.70    1.30
  -8   0  -5    2.30    1.30
  -7   0  -5    1.40    1.80
  -7   0  -5    0.20    1.40
  -6   0  -5    0.10    1.10
  -6   0  -5    0.70    1.20
  -5   0  -5   74.09    3.60
  -5   0  -5   78.29    5.20
  -4   0  -5    0.30    0.60
  -4   0  -5    1.00    1.00
  -3   0  -5 1700.83   19.70
  -3   0  -5 1669.33   14.70
  -2   0  -5    4.00    0.90
  -2   0  -5    1.50    0.90
   1   0   5    1.80    0.70
   1   0   5    0.80    0.70
  -1   0  -5    0.70    0.60
   0   0   5    0.40    0.60
   0   0   5   -0.20    0.70
  -1   0   5 3707.03   25.80
  -2   0   5    3.70    1.20
  -2   0   5    5.20    0.80
  -2   0   5    4.70    1.30
  -3   0   5  104.49    4.10
  -3   0   5   94.89    4.10
  -3   0   5   93.09    4.00
  -3   0   5   96.19    2.70
  -4   0   5    1.30    0.90
  -4   0   5    1.20    0.60
  -4   0   5    0.70    0.80
  -4   0   5    0.90    0.80
  -5   0   5   36.40    2.40
  -5   0   5   30.50    2.90
  -5   0   5   31.40    3.00
  -6   0   5    0.40    1.00
  -6   0   5   -0.50    1.10
  -6   0   5    0.40    1.10
   6   0  -5    1.80    1.30
  -7   0   5    1.50    1.70
  -7   0   5    0.50    1.30
  -7   0   5    1.60    1.20
   7   0  -5    1.20    1.40
  -8   0   5    2.80    1.40
  -8   0   5    1.70    1.50
   8   0  -5    1.80    1.60
  -9   0   5   34.70    4.50
  -9   0   5   35.30    3.90
   9   0  -5   43.10    4.40
 -10   0   5   -1.20    1.20
 -10   0   5   -0.60    1.20
 -10   0   5    1.10    1.90
  10   0  -5   -0.20    1.40
  10   0  -5   -1.90    2.10
 -11   0   5   32.90    3.50
 -11   0   5   33.40    3.90
 -11   0   5   40.50    7.40
  11   0  -5   29.00    3.90
  11   0  -5   39.20    3.80
 -13   0   5   40.80    4.00
 -13   0   5   45.20    3.60
  13   0  -5   39.20    3.70
  13   0  -5   37.70    4.00
 -14   0   5    0.70    1.30
 -14   0   5   -1.20    0.90
  14   0  -5   -0.30    1.10
  14   0  -5   -0.80    1.20
 -15   0   5   39.80    2.90
 -15   0   5   39.20    3.30
  15   0  -5   40.30    2.90
  15   0  -5   43.30    3.40
 -16   0   5   -0.10    0.80
 -16   0   5   -0.70    0.90
  16   0  -5   -0.90    0.70
 -17   0   5    9.50    1.20
 -17   0   5   12.50    1.30
  17   0  -5   11.00    1.30
  17   0  -5   10.10    1.30
  16   0   6   15.30    1.60
  16   0   6   14.60    1.50
  16   0   6   12.00    1.60
 -16   0  -6   14.50    1.60
  15   0   6    0.20    0.80
  15   0   6    0.20    0.80
  15   0   6   -0.10    0.80
 -15   0  -6    0.40    1.00
  14   0   6    2.90    1.40
  14   0   6    1.80    1.30
  14   0   6    2.40    1.20
 -14   0  -6    0.30    1.20
  13   0   6   -0.20    1.10
  13   0   6   -0.90    0.90
  13   0   6    0.60    1.10
 -13   0  -6    0.40    1.20
  12   0   6   38.30    3.80
  12   0   6   44.10    3.80
  12   0   6   43.90    3.80
 -12   0  -6   46.20    4.00
  11   0   6    1.30    1.40
  11   0   6    1.80    1.30
  11   0   6    0.30    1.70
 -11   0  -6    4.50    3.30
 -11   0  -6    0.80    1.50
  10   0   6  258.97    8.80
 -10   0  -6  267.67   14.40
 -10   0  -6  262.07   13.10
  -9   0  -6   -0.40    1.60
  -9   0  -6    1.80    1.70
  -8   0  -6  113.19    7.40
  -8   0  -6  107.19    7.70
  -7   0  -6    0.90    1.40
  -7   0  -6    1.70    1.40
  -6   0  -6 3159.48   35.70
  -6   0  -6 3125.59   37.50
  -5   0  -6    1.50    1.40
  -5   0  -6    1.40    1.00
  -4   0  -6  629.54    9.70
  -4   0  -6  613.74   13.30
  -3   0  -6    1.70    0.80
  -3   0  -6    0.10    0.70
   2   0   6 2663.83   18.00
   2   0   6 2625.84   20.80
  -2   0  -6 2584.44   23.70
  -2   0  -6 2541.65   19.00
   1   0   6    2.30    0.80
   1   0   6    1.40    0.90
  -1   0  -6    1.50    0.70
  -1   0  -6    1.60    0.70
   0   0   6   36.80    2.50
   0   0   6   39.20    2.30
   0   0  -6   36.50    2.20
  -1   0   6   10.00    1.80
  -1   0   6    7.30    1.50
  -2   0   6   18.20    1.90
  -2   0   6   19.30    2.10
  -2   0   6   17.00    1.70
  -3   0   6    1.90    0.90
  -3   0   6    0.50    0.50
  -3   0   6    2.10    0.90
  -3   0   6    1.60    1.00
  -4   0   6 2850.81   27.20
  -4   0   6 3078.69   27.50
  -4   0   6 2928.51   20.00
  -5   0   6    4.70    1.20
  -5   0   6    2.10    1.40
  -5   0   6    2.80    1.30
  -6   0   6    5.10    1.80
  -6   0   6    3.90    1.70
  -6   0   6    5.70    1.50
   6   0  -6    4.30    1.80
  -7   0   6    0.20    1.10
  -7   0   6   -0.20    1.10
  -7   0   6   -1.30    1.00
   7   0  -6   -1.10    1.00
  -8   0   6  704.23   15.10
  -8   0   6  731.63   13.70
  -8   0   6  729.33   18.50
   8   0  -6  696.53   17.00
  -9   0   6    3.90    2.10
  -9   0   6    3.00    2.00
  -9   0   6    0.60    1.60
   9   0  -6    3.40    1.80
 -10   0   6   32.30    3.50
 -10   0   6   29.40    3.40
 -10   0   6   45.90    5.30
  10   0  -6   36.80    3.60
  10   0  -6   36.20    6.00
 -11   0   6   -0.50    3.10
 -11   0   6    2.90    1.50
 -11   0   6    0.00    1.20
  11   0  -6   -1.90    1.70
 -12   0   6   78.39    5.40
 -12   0   6   72.69    5.20
  12   0  -6   79.29    5.00
 -13   0   6    0.30    1.10
 -13   0   6    0.70    1.50
  13   0  -6    1.00    1.20
  13   0  -6    1.60    1.30
 -14   0   6   42.20    3.80
 -14   0   6   45.80    3.30
  14   0  -6   42.30    3.90
  14   0  -6   38.20    3.40
 -15   0   6   -0.70    0.90
 -15   0   6    0.50    1.00
  15   0  -6    0.90    1.00
  15   0  -6    1.90    1.20
 -16   0   6    0.70    0.80
 -16   0   6    1.00    1.20
 -16   0   6   -0.20    0.80
  16   0  -6   -0.70    0.80
  16   0  -6   -0.10    0.70
  16   0   7    0.00    0.60
  16   0   7   -0.70    0.70
  16   0   7    0.50    0.50
 -16   0  -7   -0.20    0.60
  15   0   7    1.80    1.00
 -15   0  -7    1.90    1.40
  14   0   7    1.70    1.10
  14   0   7    0.40    1.00
  14   0   7    0.90    1.00
 -14   0  -7   -1.30    1.00
  13   0   7   37.30    3.60
  13   0   7   34.70    3.50
  13   0   7   37.90    3.40
 -13   0  -7   33.30    3.50
  12   0   7    2.50    1.40
  12   0   7    0.10    1.80
  12   0   7   -0.30    1.40
  12   0   7    2.80    1.50
 -12   0  -7   -0.50    1.40
  11   0   7  138.99    6.40
  11   0   7  142.39    6.20
  11   0   7  122.39    5.70
 -11   0  -7  123.69    6.10
 -11   0  -7  142.09   10.40
 -11   0  -7  125.69   10.60
  10   0   7    2.70    1.40
  10   0   7    1.00    2.00
  10   0   7    2.10    1.40
 -10   0  -7    3.50    1.70
 -10   0  -7   -1.70    2.20
 -10   0  -7   -0.90    1.80
  -9   0  -7    2.50    2.00
  -9   0  -7    5.20    2.40
  -8   0  -7    0.20    1.30
  -7   0  -7   25.50    3.90
  -7   0  -7   27.00    3.70
  -7   0  -7   28.10    2.90
  -6   0  -7    0.40    1.80
  -6   0  -7    0.10    1.10
  -5   0  -7    7.10    1.70
  -5   0  -7    9.30    2.50
  -4   0  -7   -0.10    0.70
  -4   0  -7    1.10    1.20
   3   0   7 1509.05   12.80
  -3   0  -7 1471.25   19.70
  -3   0  -7 1480.45   15.00
   2   0   7    2.40    0.80
   2   0   7    3.30    1.10
  -2   0  -7    1.30    0.60
  -2   0  -7    1.50    0.70
   1   0   7 1146.29   14.20
   1   0   7 1132.39   12.70
  -1   0  -7 1145.29   11.80
  -1   0  -7 1139.19   12.70
   0   0   7    1.10    0.90
   0   0   7    1.50    0.90
   0   0  -7    0.20    0.70
  -1   0   7 1044.10   14.30
  -1   0   7 1065.59   13.70
  -2   0   7    7.70    1.60
  -2   0   7    9.00    1.90
  -3   0   7  576.54    7.10
  -3   0   7  577.04   11.50
  -3   0   7  592.64   11.40
  -3   0   7  610.74   10.70
  -4   0   7    0.40    0.90
  -4   0   7   -0.30    0.80
  -4   0   7   -0.20    0.90
  -4   0   7    0.40    0.60
  -5   0   7  244.28    5.50
  -5   0   7  248.08    8.30
  -5   0   7  237.38    8.10
  -6   0   7    2.30    1.10
  -6   0   7   -0.80    1.10
   6   0  -7    2.50    1.50
  -7   0   7  363.46   10.90
  -7   0   7  382.06   10.30
  -7   0   7  335.77   14.60
   7   0  -7  363.76   12.00
  -8   0   7    1.30    1.40
  -8   0   7   -0.60    1.60
  -8   0   7    0.00    1.50
   8   0  -7    0.10    1.50
  -9   0   7    8.30    3.20
  -9   0   7   13.30    2.90
   9   0  -7    6.60    2.70
 -10   0   7    6.10    2.50
 -10   0   7   -1.80    1.60
 -10   0   7    2.40    1.40
  10   0  -7    4.30    2.70
 -11   0   7   24.50    3.30
 -11   0   7   21.40    5.20
 -11   0   7   23.40    3.20
  11   0  -7   23.60    3.20
  11   0  -7   16.10    6.20
  11   0  -7   24.00    3.70
 -12   0   7   -2.40    1.20
 -12   0   7   -2.00    1.00
  12   0  -7   -1.20    1.70
  12   0  -7   -0.60    1.00
 -13   0   7    1.60    1.30
 -13   0   7    1.40    1.50
  13   0  -7    2.20    1.60
  13   0  -7    1.30    1.20
 -14   0   7    1.40    1.40
 -14   0   7    0.60    1.10
  14   0  -7    2.40    1.30
  14   0  -7    1.70    1.30
 -15   0   7   85.79    3.50
 -15   0   7   90.29    4.00
 -15   0   7   91.89    4.60
  15   0  -7   85.59    4.20
  15   0  -7   90.99    5.90
 -16   0   7    0.50    0.80
 -16   0   7    0.40    0.80
 -16   0   7    0.20    0.80
  16   0  -7   -0.70    0.70
  16   0  -7    1.50    0.80
  16   0   8    0.60    0.50
  16   0   8    0.90    0.80
  16   0   8    0.90    0.80
 -16   0  -8    0.70    0.70
  15   0   8    0.30    0.60
  15   0   8   -0.90    0.60
  15   0   8    2.20    1.00
 -15   0  -8   -0.10    0.80
  14   0   8   19.90    2.50
  14   0   8   15.80    2.10
  14   0   8   16.30    2.20
 -14   0  -8   17.60    2.60
  13   0   8    1.20    1.30
  13   0   8    0.70    1.30
 -13   0  -8    2.00    1.50
  12   0   8   73.09    4.80
  12   0   8   78.19    5.00
  12   0   8   76.29    4.70
 -12   0  -8   73.79    4.90
  11   0   8    0.40    1.20
  11   0   8   -0.40    2.00
  11   0   8    1.50    1.40
  11   0   8   -2.00    1.80
  11   0   8    3.90    1.40
 -11   0  -8    0.00    1.30
  10   0   8    3.10    2.00
  10   0   8    2.20    1.80
  10   0   8    5.90    1.70
  10   0   8    2.80    1.60
 -10   0  -8    0.70    2.10
 -10   0  -8    4.40    1.80
 -10   0  -8    2.60    2.70
   9   0   8    0.00    1.20
   9   0   8    3.10    1.30
  -9   0  -8   -0.10    1.80
  -9   0  -8   -1.90    1.50
  -8   0  -8   42.30    5.10
  -8   0  -8   51.19    5.70
  -7   0  -8    1.50    1.40
  -7   0  -8    2.30    1.40
  -6   0  -8    7.20    1.80
  -6   0  -8    7.40    2.60
  -6   0  -8    5.20    2.10
  -5   0  -8    2.60    1.80
  -5   0  -8    2.10    1.10
  -4   0  -8   55.39    3.10
  -4   0  -8   56.49    4.50
   3   0   8    0.00    0.70
  -3   0  -8    0.50    0.90
  -3   0  -8    2.90    0.90
   2   0   8   84.49    3.40
   2   0   8   84.09    4.00
  -2   0  -8   81.19    3.50
  -2   0  -8   82.99    2.80
   1   0   8    1.60    0.90
   1   0   8    1.30    0.90
  -1   0  -8    0.40    0.60
  -1   0  -8    1.10    0.70
   0   0   8   18.80    2.00
   0   0   8   16.40    2.00
   0   0  -8   18.40    1.90
  -1   0   8    1.00    0.80
   1   0  -8    0.90    0.90
  -2   0   8 7370.26   47.40
  -2   0   8 7149.38   48.10
  -3   0   8    6.30    1.80
  -3   0   8    8.10    2.00
  -4   0   8  233.58    7.90
  -4   0   8  244.88    7.60
  -4   0   8  235.68    4.80
  -4   0   8  227.38    8.00
  -5   0   8    2.00    1.40
  -5   0   8    0.60    0.90
  -5   0   8    1.60    1.50
   5   0  -8    3.10    1.60
  -6   0   8   -0.10    1.10
  -6   0   8    0.60    1.20
  -6   0   8   -0.10    1.10
   6   0  -8    1.30    1.40
  -7   0   8   -0.70    1.20
  -7   0   8    1.70    1.50
  -7   0   8   -0.10    1.10
   7   0  -8    0.40    1.70
  -8   0   8  124.59    6.90
  -8   0   8  126.89    7.80
   8   0  -8  119.89    7.50
  -9   0   8    0.60    1.70
  -9   0   8   -2.10    1.70
   9   0  -8   -2.80    1.70
 -10   0   8    5.90    2.80
 -10   0   8    4.80    1.90
 -10   0   8    3.70    1.70
  10   0  -8    4.70    3.00
  10   0  -8    6.20    2.00
 -11   0   8   -1.50    1.30
 -11   0   8   -0.80    1.50
  11   0  -8    8.80    5.10
  11   0  -8    1.90    1.30
  11   0  -8    2.10    1.70
 -12   0   8  158.78    7.20
 -12   0   8  160.68    6.20
  12   0  -8  145.39    7.00
  12   0  -8  160.48    7.00
 -13   0   8   -0.50    1.20
 -13   0   8    0.10    1.10
  13   0  -8   -1.40    1.30
  13   0  -8    1.50    1.10
 -14   0   8    8.10    2.10
 -14   0   8    3.00    1.50
 -14   0   8    6.20    1.40
  14   0  -8    8.70    2.00
  14   0  -8    7.70    1.90
 -15   0   8    0.20    0.80
 -15   0   8   -0.40    0.80
  15   0  -8   -1.40    0.70
 -16   0   8   24.30    2.20
 -16   0   8   24.90    1.90
 -16   0   8   25.70    2.30
 -16   0   8   28.30    1.90
  16   0  -8   26.20    2.30
  16   0  -8   27.10    1.90
  16   0   9   -0.10    0.50
  16   0   9    1.40    0.90
 -16   0  -9   -0.20    0.50
  15   0   9   15.30    1.80
  15   0   9   15.20    1.80
  15   0   9   21.30    1.80
 -15   0  -9   15.20    2.00
  14   0   9    0.30    0.90
  14   0   9    0.60    0.90
  14   0   9    0.40    1.00
 -14   0  -9   -0.50    0.80
  13   0   9   26.40    3.10
  13   0   9   28.40    3.00
  13   0   9   28.40    3.20
 -13   0  -9   27.00    3.10
  12   0   9    1.70    1.20
  12   0   9   -2.10    1.10
  12   0   9   -0.10    1.50
  12   0   9   -0.80    1.00
 -12   0  -9   -0.10    1.20
  11   0   9    1.10    2.50
  11   0   9    6.20    2.10
  11   0   9    7.40    1.80
  10   0   9    2.00    1.20
  10   0   9    0.00    1.60
  10   0   9    4.70    2.20
  10   0   9    1.20    1.30
  10   0   9   -0.80    1.50
  10   0   9   -0.50    1.20
 -10   0  -9    2.30    1.60
 -10   0  -9    0.00    2.30
 -10   0  -9   -3.30    1.90
   9   0   9   98.29    5.20
   9   0   9   93.09    4.70
   9   0   9   90.89    5.00
  -9   0  -9  103.09    8.50
  -9   0  -9  102.29    8.60
  -8   0  -9    2.90    1.80
  -8   0  -9    0.00    1.50
  -7   0  -9   -0.40    1.10
  -7   0  -9    3.90    1.60
  -7   0  -9    1.30    1.40
  -6   0  -9    2.30    1.60
  -6   0  -9    2.20    1.90
  -6   0  -9   -1.30    1.10
  -5   0  -9 2229.58   31.20
  -5   0  -9 2179.18   24.40
  -4   0  -9    1.10    1.00
  -4   0  -9    2.60    1.50
   3   0   9  368.86    7.10
  -3   0  -9  354.36    7.70
  -3   0  -9  356.86   10.40
   2   0   9    1.40    0.90
  -2   0  -9    1.60    0.90
  -2   0  -9    2.90    0.80
   1   0   9   73.99    4.10
   1   0   9   80.69    3.80
  -1   0  -9   75.69    3.60
  -1   0  -9   74.09    3.30
   0   0   9    1.20    1.10
   0   0  -9    2.50    1.10
  -1   0   9  621.24   11.80
  -1   0   9  589.04   12.20
   1   0  -9  618.84   11.60
  -2   0   9    1.70    1.20
  -2   0   9    0.80    1.00
   2   0  -9    1.50    1.20
  -3   0   9   11.30    2.30
  -3   0   9   16.60    2.50
  -4   0   9    1.70    1.40
  -4   0   9    1.50    1.30
   4   0  -9    1.70    1.20
  -5   0   9   99.59    5.50
  -5   0   9  103.19    6.00
   5   0  -9   91.39    5.90
  -6   0   9    2.70    1.70
  -6   0   9    1.30    1.40
   6   0  -9    2.00    1.60
  -7   0   9   78.79    5.70
   7   0  -9   76.59    6.10
  -8   0   9    1.60    1.60
  -8   0   9    1.60    1.60
   8   0  -9    3.10    1.70
  -9   0   9    5.70    2.20
  -9   0   9   -1.80    2.10
   9   0  -9    1.10    2.10
 -10   0   9    1.10    2.80
 -10   0   9    2.00    1.20
 -10   0   9   -0.40    1.40
  10   0  -9    2.40    1.40
  10   0  -9   -3.30    2.80
 -11   0   9  101.19    5.00
 -11   0   9   87.89    8.80
 -11   0   9   92.99    5.60
  11   0  -9   84.99    9.30
  11   0  -9  100.19    5.70
  11   0  -9   86.39    5.70
 -12   0   9    5.40    1.60
 -12   0   9   -0.80    1.30
  12   0  -9   -1.40    1.20
  12   0  -9    0.70    1.90
 -13   0   9    6.40    1.90
 -13   0   9    7.10    2.00
  13   0  -9    5.90    1.80
 -14   0   9   -0.80    1.10
 -14   0   9    0.10    1.10
 -14   0   9   -2.00    1.30
  14   0  -9   -1.40    1.00
  14   0  -9    2.50    1.30
 -15   0   9    1.00    1.00
 -15   0   9   -0.20    0.90
 -15   0   9    0.90    1.10
  15   0  -9    2.20    1.10
  15   0  -9    3.10    1.30
 -16   0   9   -0.90    0.60
 -16   0   9    0.10    0.80
 -16   0   9    0.80    0.80
  16   0  -9    0.60    0.70
  16   0  -9   -0.90    1.00
  16   0  10    3.10    0.80
 -16   0 -10    2.30    0.70
  15   0  10   -0.60    0.60
  15   0  10   -0.30    0.60
  15   0  10   -1.00    0.70
 -15   0 -10    0.50    0.60
  14   0  10    5.90    1.40
  14   0  10    5.10    1.50
  14   0  10    6.10    1.40
 -14   0 -10    5.50    1.50
  13   0  10    0.70    1.10
  13   0  10    1.80    1.20
  13   0  10    1.90    1.10
 -13   0 -10   -0.10    1.00
  12   0  10    3.80    1.50
  12   0  10    2.50    1.30
  12   0  10    1.50    1.40
  12   0  10    4.80    2.10
  12   0  10    4.20    1.70
 -12   0 -10    1.00    1.50
  11   0  10    0.40    1.20
  11   0  10   -2.20    1.50
  11   0  10   -1.50    1.00
  11   0  10    0.80    1.10
  11   0  10   -2.70    1.70
 -11   0 -10   -0.40    1.10
  10   0  10  137.69    5.80
  10   0  10  132.69    6.20
  10   0  10  133.79    6.40
  10   0  10  142.59    6.40
  10   0  10  126.09    6.10
 -10   0 -10  139.69    6.30
 -10   0 -10  147.99   11.20
 -10   0 -10  144.09   10.40
   9   0  10   -0.30    1.60
   9   0  10    2.70    1.80
   9   0  10   -0.50    1.30
  -9   0 -10    3.30    2.10
  -9   0 -10    3.40    1.60
  -9   0 -10    2.90    2.50
  -8   0 -10    3.50    2.10
  -8   0 -10    3.90    2.30
  -7   0 -10   -2.00    1.10
  -7   0 -10    1.10    1.30
  -6   0 -10    9.10    2.70
  -6   0 -10    9.00    2.80
  -6   0 -10    5.30    1.70
  -5   0 -10    0.80    1.20
  -5   0 -10    4.30    1.20
  -4   0 -10  110.39    6.50
   3   0  10    1.00    0.80
  -3   0 -10    1.70    1.00
  -3   0 -10    0.10    1.00
   2   0  10   30.80    2.60
   2   0  10   28.10    2.80
  -2   0 -10   28.30    2.10
  -2   0 -10   30.40    2.50
   1   0  10    1.50    1.10
   1   0  10    1.50    0.90
  -1   0 -10    1.00    0.90
   0   0  10  647.54   12.20
   0   0  10  652.83   13.20
  -1   0  10    3.00    1.40
  -1   0  10    3.00    1.40
   1   0 -10    3.90    1.50
  -2   0  10  269.97    9.00
  -2   0  10  271.77    8.60
   2   0 -10  290.37    8.90
  -3   0  10    0.30    1.10
  -3   0  10    0.10    1.20
   3   0 -10    1.60    1.20
  -4   0  10   96.29    5.80
  -4   0  10   90.39    5.50
   4   0 -10   94.59    5.90
  -5   0  10    0.70    1.30
  -5   0  10    0.30    1.00
   5   0 -10    0.00    1.20
  -6   0  10  167.68    7.80
   6   0 -10  160.18    8.40
  -7   0  10    1.20    1.30
  -7   0  10    0.10    1.40
   7   0 -10    2.10    1.60
  -8   0  10  239.38   10.40
  -8   0  10  229.88   10.50
   8   0 -10  234.18   11.20
  -9   0  10   -2.60    1.10
  -9   0  10    0.90    2.10
   9   0 -10   -0.10    1.20
 -10   0  10   15.40    3.10
 -10   0  10   21.10    3.10
 -10   0  10   19.60    5.10
  10   0 -10   15.10    2.70
  10   0 -10   13.60    4.60
 -11   0  10    3.90    1.70
 -11   0  10   -6.30    3.80
 -11   0  10    6.90    1.80
  11   0 -10    4.70    4.90
  11   0 -10   -0.50    2.10
  11   0 -10    1.20    1.50
 -12   0  10  140.69    5.50
 -12   0  10  149.39    6.50
 -12   0  10  143.09    6.90
  12   0 -10  147.49    6.80
  12   0 -10  144.29    7.10
 -13   0  10   -1.40    1.00
  13   0 -10    0.40    1.90
  13   0 -10    0.90    1.20
 -14   0  10   13.90    2.10
 -14   0  10   14.30    2.50
  14   0 -10   19.10    2.50
  14   0 -10   12.70    2.20
 -15   0  10   -0.50    0.80
 -15   0  10    1.10    0.90
  15   0 -10    1.70    1.10
 -16   0  10    0.60    0.80
 -16   0  10    0.50    0.70
 -16   0  10    1.20    0.90
  16   0 -10   -0.50    0.90
  15   0  11    5.10    1.10
  15   0  11    4.10    0.80
  15   0  11    4.60    1.00
 -15   0 -11    3.20    1.00
  14   0  11    0.20    0.80
  14   0  11    1.30    0.80
  13   0  11    8.30    1.80
  13   0  11    8.80    1.80
  13   0  11   10.90    2.00
 -13   0 -11    9.90    2.10
  12   0  11    1.10    1.20
  12   0  11    2.30    1.80
  12   0  11    0.30    1.10
  12   0  11   -0.40    1.10
 -12   0 -11    2.40    1.30
  11   0  11   43.50    3.50
  11   0  11   45.20    3.80
  11   0  11   58.49    4.40
  11   0  11   45.00    3.80
  11   0  11   39.80    3.90
 -11   0 -11   50.39    4.10
  10   0  11   -0.80    1.20
  10   0  11    6.80    1.80
  10   0  11    1.10    1.40
 -10   0 -11   -0.50    2.70
 -10   0 -11   -1.40    1.40
 -10   0 -11   -1.30    3.30
   9   0  11   73.99    4.70
   9   0  11   70.79    6.30
   9   0  11   71.19    4.10
   9   0  11   73.69    4.50
   9   0  11   70.89    4.70
   9   0  11   83.79    7.80
  -9   0 -11   77.19    7.50
  -9   0 -11   64.99    7.60
  -9   0 -11   72.09    6.00
   8   0  11   -0.60    1.00
  -8   0 -11    4.10    2.20
  -8   0 -11   -0.70    1.30
  -7   0 -11   53.79    5.60
  -7   0 -11   52.29    5.80
  -6   0 -11   -1.40    1.10
  -6   0 -11   -0.50    1.50
  -5   0 -11  833.92   19.80
  -5   0 -11  799.82   13.40
  -4   0 -11    3.00    1.20
  -4   0 -11   -2.10    1.00
   3   0  11  287.87    7.30
  -3   0 -11  283.77    7.70
  -3   0 -11  293.87   10.20
   2   0  11    0.70    1.00
   2   0  11   -0.60    1.10
  -2   0 -11    3.50    1.30
  -2   0 -11    1.40    1.00
   1   0  11  426.16   10.00
   1   0  11  429.26   11.10
  -1   0 -11  426.26    9.10
  -1   0 -11  442.46    9.90
   0   0  11    0.80    1.00
   0   0  11    0.50    1.10
   0   0 -11    0.50    0.90
   0   0 -11    1.40    1.10
  -1   0  11  156.98    7.00
  -1   0  11  157.78    6.70
   1   0 -11  160.98    6.60
  -2   0  11   -0.20    1.10
  -2   0  11    0.70    1.10
   2   0 -11   -0.50    1.00
  -3   0  11   66.99    5.00
  -3   0  11   65.09    4.80
   3   0 -11   63.29    4.80
  -4   0  11    1.00    1.30
  -4   0  11    1.30    1.30
   5   0 -11 1648.54   26.90
  -6   0  11    1.70    1.30
   6   0 -11    2.70    2.00
  -7   0  11   17.00    3.40
  -7   0  11   13.90    3.20
   7   0 -11   12.50    3.10
  -8   0  11   -1.40    1.50
  -8   0  11    2.40    1.60
   8   0 -11    0.60    1.80
  -9   0  11   88.99    7.10
  -9   0  11   84.09    5.90
  -9   0  11   99.39    7.50
   9   0 -11  101.49    8.00
   9   0 -11   86.39    5.20
 -10   0  11   -3.40    3.10
 -10   0  11    0.40    1.10
  10   0 -11    2.20    3.00
  10   0 -11    2.90    1.40
 -11   0  11    4.00    2.00
 -12   0  11    0.80    1.20
 -12   0  11    0.60    1.30
  12   0 -11    2.50    2.10
  12   0 -11   -0.80    1.20
 -13   0  11   34.00    3.30
  13   0 -11   44.60    3.80
 -14   0  11    1.60    1.10
 -14   0  11   -2.00    0.90
 -14   0  11    0.20    0.80
  14   0 -11    0.80    1.00
  14   0 -11    2.60    1.60
 -15   0  11    5.90    1.50
 -15   0  11    3.00    1.00
 -15   0  11    4.40    1.30
 -15   0  11    5.30    1.10
  15   0 -11    5.70    1.90
  15   0 -11    4.20    1.30
 -16   0  11    0.10    0.60
  16   0 -11    0.20    1.10
  15   0  12    0.00    0.50
  15   0  12    0.50    0.90
 -15   0 -12   -0.20    0.60
  14   0  12    2.60    0.80
  14   0  12    4.30    1.20
  14   0  12    3.30    1.40
 -14   0 -12    3.40    1.20
  13   0  12   -0.80    0.70
  13   0  12    1.70    1.00
  13   0  12   -0.90    0.90
 -13   0 -12   -0.70    0.80
  12   0  12    2.00    1.30
  12   0  12    1.90    1.50
  12   0  12    0.10    1.20
  12   0  12    1.10    1.10
  11   0  12   -2.20    1.30
  11   0  12    0.60    1.20
  11   0  12    1.00    1.30
  11   0  12    1.40    1.50
  11   0  12   -0.40    1.10
 -11   0 -12    0.70    1.30
  10   0  12   14.80    2.60
  10   0  12   15.10    2.70
  10   0  12   13.30    2.30
  10   0  12   12.70    2.40
  10   0  12   15.70    2.80
 -10   0 -12   14.10    2.70
   9   0  12   -0.10    1.20
   9   0  12    2.10    1.40
   9   0  12    1.40    1.60
   9   0  12   -2.80    1.30
   9   0  12    1.30    1.30
  -9   0 -12    0.70    2.30
  -9   0 -12    1.30    2.50
  -9   0 -12    0.00    1.40
   8   0  12   43.30    3.70
   8   0  12   44.70    3.90
   8   0  12   48.40    3.70
   8   0  12   34.40    3.80
  -8   0 -12   47.60    5.60
  -8   0 -12   49.90    6.00
  -7   0 -12   -0.80    1.60
  -6   0 -12   -1.70    1.10
  -6   0 -12    2.00    1.90
  -6   0 -12    0.70    1.70
  -5   0 -12   -1.00    1.40
  -5   0 -12    1.40    1.30
  -4   0 -12   67.29    4.10
  -4   0 -12   69.79    5.60
   3   0  12   -0.60    1.00
  -3   0 -12   -0.10    1.10
  -3   0 -12   -0.90    0.90
   2   0  12  596.64   12.00
   2   0  12  586.24   13.60
  -2   0 -12  589.04   10.30
  -2   0 -12  571.14   11.70
   1   0  12    2.10    1.40
   1   0  12    0.70    1.10
  -1   0 -12    0.90    1.10
  -1   0 -12    0.60    1.10
   0   0  12   19.20    2.80
   0   0  12   25.50    3.20
   0   0 -12   19.70    2.60
   0   0 -12   18.70    2.60
  -1   0  12    3.80    1.80
  -1   0  12    3.60    1.80
   1   0 -12    1.60    1.40
  -2   0  12 1365.86   21.60
  -2   0  12 1399.06   23.10
   2   0 -12 1364.26   21.50
  -3   0  12    1.10    1.30
  -3   0  12    2.20    1.50
   3   0 -12    3.60    1.70
  -4   0  12  199.28    8.80
   4   0 -12  197.08    9.00
  -5   0  12   -2.60    1.40
   5   0 -12   -0.20    1.20
  -6   0  12  150.28    8.50
   6   0 -12  139.09    8.40
  -7   0  12   -2.50    1.50
   7   0 -12    0.40    1.10
  -8   0  12    1.90    2.30
   8   0 -12    3.00    2.40
  -9   0  12   -0.40    1.20
   9   0 -12    2.20    2.50
 -10   0  12  148.59    6.60
 -10   0  12  143.79    6.50
  10   0 -12  144.59   12.60
  10   0 -12  138.69    6.50
 -11   0  12    0.60    1.10
  11   0 -12   -0.20    1.20
 -12   0  12    0.90    1.50
 -12   0  12    2.60    1.40
  12   0 -12    0.40    1.20
 -13   0  12    0.90    1.00
 -13   0  12    2.10    1.20
 -13   0  12    0.00    1.00
  13   0 -12    1.60    1.30
 -14   0  12    3.90    1.40
 -14   0  12    2.90    1.20
 -14   0  12    4.80    1.40
  14   0 -12    4.50    1.20
  14   0 -12    2.10    1.60
 -15   0  12    2.00    0.90
 -15   0  12    1.10    0.80
 -15   0  12   -0.30    0.90
 -15   0  12    1.30    0.90
  15   0 -12    2.80    0.90
  15   0 -12    3.60    1.90
 -16   0  12   94.39    3.40
 -16   0  12   93.89    3.40
  16   0 -12   97.79    3.20
  15   0  13    0.40    0.60
  15   0  13   -0.20    0.60
 -15   0 -13    0.60    0.60
  14   0  13    0.40    0.70
  14   0  13   -0.10    0.90
 -14   0 -13    0.10    0.80
  13   0  13    0.80    0.80
  13   0  13    1.10    0.90
  13   0  13    0.20    0.90
  13   0  13    0.70    0.90
 -13   0 -13    0.50    0.80
  12   0  13   -1.10    0.80
  12   0  13    0.00    0.80
  12   0  13   -1.90    1.10
  12   0  13    0.40    1.30
  12   0  13    1.70    1.40
 -12   0 -13   -1.50    1.10
  11   0  13    5.80    2.10
  11   0  13    8.20    1.90
  11   0  13    7.40    2.10
  11   0  13    8.20    1.90
  11   0  13    8.70    1.70
 -11   0 -13    7.50    1.90
  10   0  13    0.10    1.10
  10   0  13   -0.70    1.10
  10   0  13   -1.10    1.10
  10   0  13   -0.10    1.40
  10   0  13    1.10    1.30
   9   0  13  275.27    8.70
   9   0  13  262.77    9.00
   9   0  13  259.77    8.70
   9   0  13  265.37    8.70
   9   0  13  253.07    6.90
  -9   0 -13  249.28    8.10
  -9   0 -13  259.67   14.90
   8   0  13   -2.00    2.00
   8   0  13    1.20    1.90
   8   0  13   -1.60    1.50
   8   0  13    0.60    1.40
   8   0  13    0.90    1.20
   8   0  13    0.00    1.50
  -8   0 -13   -3.50    1.90
  -8   0 -13    4.70    2.80
   7   0  13    3.40    1.70
  -7   0 -13    1.40    1.90
  -7   0 -13   -1.60    1.60
  -6   0 -13    2.40    1.60
  -6   0 -13    2.80    2.00
  -5   0 -13    3.50    2.00
  -5   0 -13    7.90    1.70
  -4   0 -13    2.70    1.40
  -4   0 -13    1.30    1.30
  -3   0 -13   11.60    2.40
  -3   0 -13   14.00    3.40
   2   0  13    0.20    1.10
   2   0  13   -0.50    1.00
  -2   0 -13    1.30    1.20
  -2   0 -13    1.20    1.10
   1   0  13    3.00    1.70
   1   0  13    5.80    1.90
  -1   0 -13    1.30    1.50
  -1   0 -13    5.20    1.70
   0   0  13   -0.40    1.00
   0   0  13    0.10    1.20
   0   0 -13    3.60    1.40
   0   0 -13   -0.80    1.00
  -1   0  13    2.00    1.40
  -1   0  13    2.20    1.40
   1   0 -13    0.60    1.20
  -2   0  13    3.20    1.60
  -2   0  13    0.20    1.30
   2   0 -13    1.90    1.40
  -3   0  13 2625.54   34.60
  -3   0  13 2640.34   33.20
  -4   0  13    0.30    1.60
  -4   0  13    2.00    1.60
   4   0 -13    2.50    1.60
  -5   0  13   50.49    5.10
   5   0 -13   48.20    5.00
  -6   0  13   -1.50    1.50
   6   0 -13    0.00    1.20
  -7   0  13    2.30    2.00
   7   0 -13    4.60    2.30
  -8   0  13    2.50    1.20
  -8   0  13    2.00    1.40
   8   0 -13    3.50    1.90
  -9   0  13  316.27   14.00
  -9   0  13  290.57    8.70
  -9   0  13  292.07    8.90
   9   0 -13  292.47    9.20
   9   0 -13  284.37   14.30
 -10   0  13    0.30    1.30
 -10   0  13    0.40    1.30
  10   0 -13   -3.10    3.30
  10   0 -13    3.90    1.50
 -11   0  13    3.20    1.80
 -11   0  13    5.90    1.90
  11   0 -13    8.10    2.10
 -12   0  13    0.70    1.20
 -12   0  13   -2.60    1.10
 -12   0  13   -0.30    1.20
  12   0 -13    0.30    1.10
 -13   0  13    6.50    1.80
 -13   0  13    8.40    2.00
 -13   0  13    8.30    1.90
 -13   0  13    8.40    1.90
  13   0 -13   10.30    2.20
 -14   0  13    0.60    0.80
 -14   0  13    1.00    0.90
 -14   0  13   -0.90    0.80
 -14   0  13   -0.60    1.00
  14   0 -13    0.20    0.80
 -15   0  13   31.90    2.10
 -15   0  13   35.30    2.60
 -15   0  13   31.70    2.30
 -15   0  13   33.60    2.40
  15   0 -13   35.70    2.50
 -16   0  13    0.90    0.50
 -16   0  13    0.40    0.70
  16   0 -13    0.30    0.50
  15   0  14    1.40    0.70
  15   0  14    0.60    0.50
 -15   0 -14    1.40    0.70
  14   0  14   27.90    2.30
  14   0  14   27.80    2.10
 -14   0 -14   27.10    2.10
  13   0  14    1.10    0.80
  13   0  14   -1.10    0.90
  13   0  14    1.10    0.90
  12   0  14    0.80    0.90
  12   0  14   -0.80    1.00
  12   0  14    3.50    1.20
  12   0  14   -1.20    1.10
  12   0  14   -0.80    1.00
 -12   0 -14    0.90    1.20
  11   0  14    1.40    1.40
  11   0  14   -1.50    1.00
  11   0  14    2.00    1.40
  11   0  14    1.00    1.30
  11   0  14   -0.40    1.10
 -11   0 -14   -0.20    1.30
  10   0  14    7.20    2.00
  10   0  14    6.40    1.80
  10   0  14    9.30    2.10
  10   0  14    3.60    1.40
  10   0  14    4.80    1.80
 -10   0 -14    8.20    1.90
   9   0  14    0.80    1.20
   9   0  14    2.90    1.60
   9   0  14   -0.40    1.20
   9   0  14    0.90    1.30
   9   0  14    0.40    1.40
   9   0  14    5.60    2.00
  -9   0 -14   -3.70    2.40
  -9   0 -14   -1.10    1.80
   8   0  14    0.30    1.20
   8   0  14   -5.20    2.60
   8   0  14    2.70    2.50
   8   0  14    2.20    1.30
   8   0  14    3.00    1.60
   8   0  14   -3.40    2.50
   8   0  14   -2.80    1.30
  -8   0 -14    4.40    2.40
  -8   0 -14    4.90    3.30
   7   0  14    1.40    1.20
   7   0  14    0.60    1.50
   7   0  14    1.80    1.30
   7   0  14    3.90    1.80
  -7   0 -14   -1.00    1.60
  -7   0 -14   -1.30    1.70
  -6   0 -14    3.80    2.50
  -5   0 -14    4.20    1.80
  -5   0 -14   -0.20    1.50
  -4   0 -14  213.58    7.70
  -4   0 -14  211.28   10.30
  -3   0 -14   -0.90    0.80
  -3   0 -14    0.10    1.30
   2   0  14  210.58    7.80
   2   0  14  211.28    9.00
  -2   0 -14  191.88    6.40
  -2   0 -14  203.58    7.60
  -2   0 -14  206.28    9.20
   1   0  14    1.90    1.40
   1   0  14    0.80    1.40
  -1   0 -14    2.20    1.40
  -1   0 -14    1.90    1.30
   0   0  14   77.69    6.50
   0   0  14   74.49    5.20
   0   0 -14   79.19    5.20
   0   0 -14   76.59    4.90
  -1   0  14    1.30    1.20
  -1   0  14    0.30    1.20
   1   0 -14   -0.60    1.10
  -2   0  14 1124.99   21.30
  -2   0  14 1103.19   22.30
   2   0 -14 1023.10   22.70
  -3   0  14    0.90    1.20
  -3   0  14   -0.50    1.30
   3   0 -14   -1.50    0.90
  -4   0  14   25.40    3.90
   4   0 -14   19.20    3.90
   5   0 -14    1.60    1.50
  -6   0  14  129.79    8.50
   6   0 -14  124.39    8.50
  -7   0  14    0.60    1.70
   7   0 -14    3.20    2.10
  -8   0  14  127.39    6.10
  -8   0  14  127.69    9.50
  -8   0  14  125.79    9.40
  -8   0  14  128.79    9.10
   8   0 -14  117.69    5.80
   8   0 -14  131.89    9.40
  -9   0  14    4.90    1.70
  -9   0  14    4.00    1.70
  -9   0  14    4.50    1.90
  -9   0  14    1.90    1.70
  -9   0  14    4.40    3.20
   9   0 -14    6.90    3.80
   9   0 -14    2.90    1.70
 -10   0  14   20.60    3.70
  10   0 -14   19.10    3.80
 -11   0  14    2.80    1.60
 -11   0  14    0.10    1.20
 -11   0  14    1.00    1.30
  11   0 -14   -1.30    1.20
 -12   0  14   86.29    7.60
 -12   0  14   82.89    5.20
 -12   0  14   77.89    4.70
 -12   0  14   79.19    4.90
  12   0 -14   85.69    5.10
 -13   0  14    2.20    1.00
 -13   0  14    0.00    1.00
 -13   0  14    0.80    1.10
 -13   0  14   -0.20    1.00
  13   0 -14   -0.20    1.00
 -14   0  14    2.00    1.00
 -14   0  14    5.80    1.10
 -14   0  14    4.80    1.40
 -14   0  14    5.10    1.30
  14   0 -14    2.10    1.20
 -15   0  14   -1.10    0.70
 -15   0  14   -0.20    0.70
 -15   0  14    1.10    0.90
 -15   0  14   -0.20    0.70
  15   0 -14   -0.10    0.60
  14   0  15    1.50    0.70
  14   0  15   -0.30    0.60
 -14   0 -15    0.40    0.70
  13   0  15    0.20    0.80
  13   0  15    1.40    0.90
  13   0  15    0.90    1.00
 -13   0 -15    1.10    0.80
  12   0  15    1.50    1.10
  12   0  15   -0.50    0.80
  12   0  15    0.50    1.10
 -12   0 -15   -1.50    0.90
  11   0  15  153.78    6.70
  11   0  15  158.18    6.70
  11   0  15  143.59    4.00
 -11   0 -15  144.49    5.90
  10   0  15   -1.20    1.10
  10   0  15    1.50    1.30
  10   0  15    0.10    1.30
  10   0  15   -1.10    1.20
  10   0  15   -0.40    1.10
 -10   0 -15    1.70    1.40
   9   0  15   80.39    3.90
   9   0  15   74.79    4.90
   9   0  15   77.09    5.60
  -9   0 -15   74.09    5.00
   8   0  15   -0.30    1.40
   8   0  15    4.60    1.60
   8   0  15    0.70    1.20
   8   0  15    1.70    2.20
   8   0  15   -0.40    1.40
   8   0  15    1.60    1.70
   8   0  15   -1.40    1.00
   8   0  15   -0.90    1.30
  -8   0 -15    8.90    6.00
  -8   0 -15   -3.60    2.10
   7   0  15  149.69    6.50
   7   0  15  142.69    6.30
   7   0  15  143.19    6.80
   7   0  15  149.59    6.70
   7   0  15  146.49    8.10
   7   0  15  146.89    6.60
  -7   0 -15  141.29   10.00
  -7   0 -15  136.79   10.10
   6   0  15    1.80    1.30
   6   0  15    2.30    1.30
   6   0  15    1.20    1.30
   6   0  15    1.50    1.90
   6   0  15   -0.80    1.40
  -6   0 -15   -0.60    1.60
  -6   0 -15    2.90    1.90
  -5   0 -15   -1.00    1.50
  -4   0 -15    4.20    1.50
  -4   0 -15   -0.10    1.30
  -3   0 -15   13.90    3.20
  -3   0 -15   14.30    2.10
  -2   0 -15    0.80    1.20
  -2   0 -15   -0.50    1.20
  -2   0 -15    1.80    1.40
   1   0  15   11.20    2.90
   1   0  15   10.40    2.50
  -1   0 -15    9.30    2.60
  -1   0 -15   14.30    2.70
   0   0  15    0.10    1.20
   0   0  15   -1.20    1.30
   0   0 -15    1.10    1.20
   0   0 -15    1.70    1.40
  -1   0  15  185.28    9.30
  -1   0  15  179.88    8.50
   1   0 -15  175.18    8.30
   1   0 -15  181.48    8.30
  -2   0  15    0.00    1.00
  -2   0  15    1.90    1.50
   2   0 -15   -0.70    1.10
  -3   0  15    9.90    2.90
  -3   0  15    5.90    2.30
   3   0 -15    4.10    2.20
  -4   0  15    3.00    1.60
   4   0 -15   -2.00    1.20
  -5   0  15  200.38   10.70
   5   0 -15  190.88   10.40
  -6   0  15    0.90    1.60
   6   0 -15   -1.70    1.70
  -7   0  15  107.49    5.80
  -7   0  15  120.39    8.60
  -7   0  15  104.39    5.50
  -7   0  15  113.39    5.50
  -7   0  15  106.49    5.50
   7   0 -15  111.59    8.70
  -8   0  15    2.50    1.30
  -8   0  15    1.50    2.40
  -8   0  15   -1.10    1.30
  -8   0  15    0.00    1.40
  -8   0  15   -0.60    1.20
   8   0 -15   -4.10    2.20
  -9   0  15  306.97    8.80
  -9   0  15  314.07    9.40
  -9   0  15  308.87    9.70
  -9   0  15  305.07    9.80
   9   0 -15  327.07   16.10
   9   0 -15  306.17    9.40
 -10   0  15   -2.00    1.10
 -10   0  15    0.10    1.20
 -10   0  15   -1.20    1.20
 -10   0  15    0.60    1.40
  10   0 -15    0.70    1.30
 -11   0  15  114.69    5.80
 -11   0  15  117.09    6.20
 -11   0  15  121.79    6.10
 -11   0  15  126.69    5.90
  11   0 -15  120.69    6.10
 -12   0  15    1.20    1.20
 -12   0  15    0.10    1.10
 -12   0  15    0.00    1.20
  12   0 -15    0.80    1.40
 -13   0  15   22.00    2.30
 -13   0  15   20.00    2.50
 -13   0  15   20.70    2.40
 -13   0  15   21.10    2.70
  13   0 -15   22.70    2.70
 -14   0  15    0.30    0.90
 -14   0  15    1.00    1.10
 -14   0  15   -0.40    0.70
 -14   0  15   -1.30    0.70
 -15   0  15    6.10    1.20
 -15   0  15    6.20    1.10
 -15   0  15    6.00    1.10
  15   0 -15    6.00    1.20
  14   0  16    2.10    0.80
  14   0  16    2.50    0.80
  13   0  16   -0.60    1.20
  13   0  16    0.60    0.80
  13   0  16    1.20    0.80
  13   0  16   -0.40    0.70
 -13   0 -16   -1.40    0.80
  12   0  16   33.40    2.80
  12   0  16   25.40    2.80
  12   0  16   24.60    2.80
  12   0  16   29.60    2.60
  11   0  16    1.00    1.20
  11   0  16   -1.70    0.90
  11   0  16   -1.00    1.10
  11   0  16   -0.70    1.20
  10   0  16    1.70    1.50
  10   0  16    0.30    1.20
  10   0  16    0.00    1.30
  10   0  16    0.80    1.50
 -10   0 -16   -0.10    1.40
   9   0  16    2.50    1.50
   9   0  16    0.30    1.40
   9   0  16   -0.90    1.10
   9   0  16    0.20    1.40
   9   0  16    0.70    1.20
   8   0  16    2.00    1.30
   8   0  16    0.30    1.20
   8   0  16   -2.10    2.00
   8   0  16    3.50    1.50
   8   0  16    3.60    1.50
   8   0  16    0.40    1.20
   8   0  16    3.80    1.70
  -8   0 -16   -1.50    2.80
  -8   0 -16   -0.90    2.90
   7   0  16    0.60    1.60
   7   0  16    1.60    1.30
   7   0  16   -1.50    1.60
   7   0  16    3.40    1.60
   7   0  16    0.90    1.40
   7   0  16   -0.10    1.20
  -7   0 -16    0.20    2.30
  -7   0 -16   -0.40    2.40
   6   0  16   70.89    4.50
   6   0  16   68.29    4.90
   6   0  16   66.49    4.60
   6   0  16   57.59    5.80
   6   0  16   72.59    4.80
  -6   0 -16   80.49    7.30
  -6   0 -16   69.69    7.00
  -5   0 -16   -0.80    1.50
  -4   0 -16  126.89    8.60
  -4   0 -16  133.59    6.30
  -3   0 -16   -0.60    1.30
  -2   0 -16  277.47   11.60
  -2   0 -16  285.77    8.40
   1   0  16   -2.60    1.30
  -1   0 -16    4.30    1.20
  -1   0 -16    0.50    1.20
   0   0  16   69.39    5.40
   0   0  16   62.19    5.60
   0   0 -16   57.19    4.80
   0   0 -16   62.79    4.70
  -1   0  16    1.60    1.50
  -1   0  16    0.70    1.30
   1   0 -16    2.10    1.40
   1   0 -16   -0.90    1.10
  -2   0  16   26.60    4.80
  -2   0  16   28.90    5.10
   2   0 -16   24.90    3.40
  -3   0  16    0.50    1.40
   3   0 -16    1.20    1.60
  -4   0  16  170.68   10.10
   4   0 -16  176.08    9.80
  -5   0  16    1.90    1.80
   5   0 -16    1.60    1.70
  -6   0  16  154.78    9.90
  -6   0  16  140.09    6.40
  -6   0  16  132.69    9.50
   6   0 -16  162.58   10.20
  -7   0  16    2.40    1.50
  -7   0  16    0.80    2.10
  -7   0  16   -3.60    1.80
  -7   0  16   -0.40    1.20
   7   0 -16    3.20    2.40
  -8   0  16   -0.40    1.20
  -8   0  16   -1.00    2.40
  -8   0  16   -0.90    1.40
  -8   0  16   -2.30    2.00
  -8   0  16    1.90    1.50
  -8   0  16    1.60    1.50
   8   0 -16    3.30    3.30
  -9   0  16    2.50    1.60
  -9   0  16    4.40    1.80
  -9   0  16    3.50    1.70
  -9   0  16    7.70    2.10
  -9   0  16    1.60    4.10
   9   0 -16    6.60    1.90
 -10   0  16   10.20    2.20
 -10   0  16   12.00    2.50
 -10   0  16   11.30    2.40
 -10   0  16   13.50    2.50
  10   0 -16   14.00    2.50
 -11   0  16   -0.80    1.20
 -11   0  16   -0.90    1.20
 -11   0  16   -1.60    1.00
 -11   0  16   -1.60    1.10
  11   0 -16    1.90    1.40
 -12   0  16   56.59    4.20
 -12   0  16   51.19    3.80
 -12   0  16   54.99    3.60
 -12   0  16   54.49    4.00
  12   0 -16   58.19    4.20
 -13   0  16    1.60    1.10
 -13   0  16    0.40    1.00
 -13   0  16   -1.10    0.80
 -13   0  16   -1.20    0.80
  13   0 -16    0.20    0.80
 -14   0  16    1.90    0.80
 -14   0  16   -1.10    0.70
 -14   0  16   -1.40    0.70
 -14   0  16    0.30    0.60
  14   0 -16    0.60    0.80
 -15   0  16   -0.70    0.50
  15   0 -16   -0.90    0.60
  14   0  17   -0.40    0.60
  14   0  17   -0.40    0.60
  13   0  17   20.30    2.10
  13   0  17   19.00    1.90
  13   0  17   16.00    2.30
 -13   0 -17   20.80    1.70
  12   0  17   -1.10    1.00
  12   0  17   -0.30    0.70
  12   0  17    0.90    0.80
 -12   0 -17   -1.30    0.80
  11   0  17   98.29    5.10
  11   0  17   88.29    4.80
  11   0  17   90.69    5.10
  11   0  17   86.49    4.50
 -11   0 -17   85.29    4.00
  10   0  17    0.50    1.10
  10   0  17   -0.80    1.00
  10   0  17    0.60    1.20
  10   0  17    2.00    1.60
  10   0  17    2.70    1.40
 -10   0 -17   -1.30    1.50
   9   0  17    4.90    1.90
   9   0  17    4.60    1.80
   9   0  17    7.70    2.00
   9   0  17    7.20    2.10
   9   0  17    5.90    1.70
   8   0  17   -0.70    1.20
   8   0  17    1.50    2.60
   8   0  17    2.20    1.70
   8   0  17    2.30    2.90
   7   0  17    4.90    1.60
   7   0  17    2.10    1.40
   7   0  17    4.30    1.70
   7   0  17    3.50    1.70
   7   0  17    1.90    1.30
   7   0  17    1.50    1.60
   7   0  17    4.80    2.10
  -7   0 -17    5.70    2.90
  -7   0 -17    3.70    3.30
   6   0  17   -0.90    1.60
   6   0  17    2.00    1.50
   6   0  17    2.10    1.90
   6   0  17    1.80    1.50
   6   0  17   -0.40    1.30
   6   0  17    0.10    1.40
   6   0  17    0.70    1.50
   6   0  17    0.90    1.30
   6   0  17   -1.60    1.30
  -6   0 -17   -1.30    2.20
  -6   0 -17    0.90    1.90
   5   0  17   92.89    5.50
   5   0  17   91.19    5.10
   5   0  17   95.39    5.20
   5   0  17   75.99    5.00
   5   0  17   90.59    5.50
   5   0  17   85.19    4.70
   5   0  17   92.19    5.20
   5   0  17   91.09    5.20
   5   0  17   96.39    5.30
  -5   0 -17  105.09    8.30
  -5   0 -17  102.19    7.90
  -4   0 -17    0.80    1.70
  -3   0 -17  214.48   10.90
  -3   0 -17  220.08    8.90
  -2   0 -17   -0.60    1.50
  -2   0 -17    1.60    1.60
  -2   0 -17    0.60    1.20
   1   0  17   24.90    3.70
  -1   0 -17   20.10    3.00
   0   0  17    1.10    1.50
   0   0 -17    1.90    1.60
   0   0 -17   -0.50    1.40
  -1   0  17   66.69    6.10
   1   0 -17   70.29    5.70
   1   0 -17   62.99    5.30
  -2   0  17    2.50    1.80
   2   0 -17    1.60    1.70
   2   0 -17    0.30    1.50
  -3   0  17   11.30    3.40
   3   0 -17   19.00    4.20
  -4   0  17    2.70    2.20
   4   0 -17   -0.20    1.70
  -5   0  17   11.00    3.50
   5   0 -17   11.20    3.50
  -6   0  17    0.80    1.30
  -6   0  17    2.80    1.70
  -6   0  17    3.60    2.50
  -6   0  17    0.00    1.40
   6   0 -17   -2.30    2.10
  -7   0  17   80.99    5.00
  -7   0  17   88.09    5.30
  -7   0  17   85.59    4.20
  -7   0  17   80.29    7.80
  -7   0  17   91.09    5.30
   7   0 -17  105.29    9.20
  -8   0  17    0.30    3.10
  -8   0  17    0.50    1.80
  -8   0  17    0.00    1.20
  -8   0  17    1.60    1.20
  -8   0  17    1.70    1.40
   8   0 -17    2.50    1.50
   8   0 -17   -0.10    3.30
  -9   0  17   50.09    4.00
  -9   0  17   45.70    3.40
  -9   0  17   48.20    4.30
  -9   0  17   55.09    4.40
   9   0 -17   50.19    4.20
 -10   0  17    0.60    1.30
 -10   0  17   -0.80    1.10
 -10   0  17    3.40    1.40
 -10   0  17    1.30    1.20
  10   0 -17   -0.80    1.10
 -11   0  17   59.69    4.00
 -11   0  17   52.19    4.30
 -11   0  17   54.89    4.90
  11   0 -17   55.99    4.70
 -12   0  17    0.30    1.10
 -12   0  17   -0.10    1.00
 -12   0  17   -0.10    0.90
  12   0 -17   -0.90    1.00
 -13   0  17   -1.80    0.80
 -13   0  17    1.30    1.00
 -13   0  17   -0.50    0.80
  13   0 -17   -1.20    0.90
 -14   0  17    0.40    0.70
 -14   0  17   -0.10    0.60
 -14   0  17    0.60    0.80
 -14   0  17    0.50    0.80
  14   0 -17    1.40    0.70
  15   0 -17    2.10    0.70
  13   0  18    0.20    0.80
  13   0  18    0.70    0.80
  13   0  18   -0.70    0.60
 -13   0 -18   -0.90    0.90
  12   0  18   15.20    2.00
  12   0  18   21.20    2.30
  12   0  18   15.40    1.90
  12   0  18   14.90    1.90
 -12   0 -18   14.20    2.20
  11   0  18    0.30    1.00
  11   0  18   -1.10    1.00
  11   0  18    0.60    0.90
  11   0  18   -1.10    1.00
 -11   0 -18    2.00    1.10
  10   0  18   29.10    3.00
  10   0  18   23.80    2.70
  10   0  18   23.90    3.10
  10   0  18   21.60    4.10
  10   0  18   20.70    3.10
   9   0  18    0.00    1.20
   9   0  18    1.10    1.30
   9   0  18   -1.20    1.10
   9   0  18   -0.60    1.20
   8   0  18  235.48    8.60
   8   0  18  254.27    8.80
   8   0  18  231.38    8.00
   8   0  18  235.28    7.90
   8   0  18  237.58    8.00
   8   0  18  251.47    9.20
   7   0  18    1.90    2.00
   7   0  18    0.90    1.70
   7   0  18   -0.20    1.30
   7   0  18   -0.20    1.20
   7   0  18    4.10    1.50
   7   0  18    0.30    1.30
   7   0  18    1.50    1.50
   6   0  18    7.40    2.10
   6   0  18    7.50    2.40
   6   0  18    8.20    2.30
   6   0  18   12.10    2.30
   6   0  18    7.30    2.50
   6   0  18    9.10    2.40
   6   0  18    3.00    1.80
   6   0  18    7.00    2.20
  -6   0 -18    7.10    4.20
  -6   0 -18    5.50    5.70
   5   0  18    2.40    1.50
   5   0  18    2.20    1.70
   5   0  18    0.50    1.70
   5   0  18   -2.60    1.20
   5   0  18   -0.90    1.30
   5   0  18   -3.30    2.00
   5   0  18   -4.30    2.00
   5   0  18    1.70    1.40
   5   0  18    2.40    1.40
   5   0  18   -1.70    1.30
   5   0  18   -1.70    1.60
  -5   0 -18   -0.20    2.80
  -5   0 -18    0.60    2.10
   4   0  18   57.09    4.10
   4   0  18   63.29    4.30
   4   0  18   60.89    4.40
   4   0  18   62.09    4.70
   4   0  18   65.29    4.80
   4   0  18   62.89    4.40
   4   0  18   55.09    4.20
   4   0  18   53.99    4.40
   4   0  18   61.39    4.40
   4   0  18   58.99    4.20
  -4   0 -18   66.89    6.30
  -4   0 -18   70.49    6.80
   3   0  18    0.40    1.40
   3   0  18   -1.60    2.70
  -3   0 -18    5.10    2.00
  -3   0 -18   -1.50    1.60
  -2   0 -18    8.40    3.30
  -2   0 -18   10.20    2.90
   1   0  18   -1.20    1.60
  -1   0 -18   -2.10    1.60
  -1   0 -18   -0.30    1.30
  -1   0 -18   -3.00    1.40
   0   0  18   10.00    3.20
   0   0 -18    7.00    2.30
   0   0 -18    8.00    2.30
  -1   0  18    2.90    1.80
   1   0 -18   -1.20    1.40
   1   0 -18   -2.50    1.30
  -2   0  18   16.50    4.10
   2   0 -18   13.70    3.40
   2   0 -18    9.60    3.00
  -3   0  18    1.00    1.40
  -4   0  18  318.07    9.60
  -4   0  18  365.76   15.70
  -4   0  18  302.47   11.20
   4   0 -18  331.67   14.20
  -5   0  18    0.50    1.10
  -5   0  18    6.30    2.00
  -5   0  18   -2.70    1.50
  -5   0  18    0.00    1.80
  -5   0  18    2.90    1.40
  -5   0  18    0.30    1.60
   5   0 -18   -0.40    1.90
  -6   0  18  235.38    8.00
  -6   0  18  228.58    8.00
  -6   0  18  232.28    8.30
  -6   0  18  234.18   13.20
  -6   0  18  237.58    6.00
   6   0 -18  241.68   13.40
  -7   0  18   -0.30    1.30
  -7   0  18   -0.10    1.30
  -7   0  18    4.20    1.70
  -7   0  18   -2.60    1.10
  -7   0  18    1.70    1.20
   7   0 -18   -5.00    2.40
   7   0 -18   -3.20    1.60
  -8   0  18   56.79    4.70
  -8   0  18   56.89    3.50
  -8   0  18   46.80    4.40
  -8   0  18   54.49    4.30
  -8   0  18   55.29    5.50
   8   0 -18   44.50    4.00
  -9   0  18   -1.40    1.10
  -9   0  18    1.30    1.20
  -9   0  18    2.90    1.30
  -9   0  18    0.40    1.10
   9   0 -18    0.60    1.20
 -10   0  18  282.47    9.40
 -10   0  18  282.07    7.60
 -10   0  18  278.97    8.60
 -10   0  18  278.27    9.00
  10   0 -18  279.37    8.70
 -11   0  18    1.60    1.40
 -11   0  18    0.30    1.10
 -11   0  18   -1.10    1.10
 -11   0  18    1.80    1.30
  11   0 -18    1.30    1.40
 -12   0  18    3.10    1.30
 -12   0  18    4.00    1.40
 -12   0  18    3.60    1.20
 -12   0  18    3.90    1.30
  12   0 -18    4.00    1.50
 -13   0  18    2.10    1.00
 -13   0  18    1.90    0.80
 -13   0  18    0.90    0.80
  13   0 -18    2.20    1.00
 -14   0  18   12.70    1.60
 -14   0  18   14.20    1.60
 -14   0  18   14.70    1.70
  14   0 -18   14.30    1.60
  13   0  19   15.10    1.60
  13   0  19   14.40    1.70
  13   0  19   12.40    1.40
  12   0  19   -0.90    0.60
  12   0  19    0.10    0.90
  12   0  19    0.60    0.80
  12   0  19    1.10    0.90
  11   0  19   11.30    1.80
  11   0  19   10.60    2.00
  11   0  19    7.90    1.70
  11   0  19    5.90    1.60
  10   0  19    0.90    1.30
  10   0  19    0.10    0.90
  10   0  19   -1.70    1.20
   9   0  19    8.30    2.20
   9   0  19    6.90    2.00
   9   0  19    6.80    1.90
   9   0  19    7.60    2.30
   8   0  19    0.40    1.10
   8   0  19   -1.90    1.20
   8   0  19    0.20    1.40
   8   0  19    0.70    1.30
   8   0  19    0.90    1.20
   7   0  19    2.00    1.50
   7   0  19    4.90    2.00
   7   0  19    4.90    1.90
   7   0  19   13.50    2.40
   7   0  19    5.70    1.90
   7   0  19    7.40    2.00
   7   0  19    6.10    1.80
   6   0  19   -0.20    1.40
   6   0  19   -1.00    1.20
   6   0  19   -0.30    1.30
   6   0  19    0.80    1.30
   6   0  19    0.80    1.40
   6   0  19    2.60    1.50
   6   0  19   -0.20    1.60
   6   0  19   -0.80    1.40
  -6   0 -19   -2.90    3.40
  -6   0 -19    1.90    3.10
   5   0  19   13.80    2.70
   5   0  19   12.60    2.80
   5   0  19   15.70    2.80
   5   0  19   12.50    2.30
   5   0  19   14.30    2.50
   5   0  19    9.60    2.60
   5   0  19    9.80    2.40
   5   0  19   13.10    2.60
   5   0  19   12.60    2.90
   5   0  19   19.70    2.90
   5   0  19   15.30    2.60
   5   0  19   14.50    2.60
  -5   0 -19    4.30    3.20
  -5   0 -19    9.90    4.20
   4   0  19    0.00    1.50
   4   0  19    2.20    1.40
   4   0  19   -2.40    1.30
   4   0  19    2.60    1.30
   4   0  19    2.60    1.60
   4   0  19    2.60    1.20
   4   0  19    3.60    1.80
   4   0  19    0.80    1.30
   4   0  19    0.80    2.10
   4   0  19   -1.00    2.50
   4   0  19   -2.10    1.30
   4   0  19    1.30    1.60
  -4   0 -19   -1.40    2.10
  -4   0 -19    0.80    2.20
   3   0  19  149.19    7.90
   3   0  19  138.39    6.00
   3   0  19  135.59    6.20
   3   0  19  143.09    8.20
   3   0  19  128.79    8.10
   3   0  19  144.39    8.10
   3   0  19  131.69    8.20
   3   0  19  136.49    6.20
   3   0  19  139.69    6.40
   3   0  19  147.79    8.20
   3   0  19  139.39    8.50
   3   0  19  127.69    5.90
  -3   0 -19  148.39    9.10
  -3   0 -19  147.39    9.70
   2   0  19    0.50    1.30
   2   0  19    2.40    1.50
   2   0  19   -1.90    1.10
   2   0  19    0.20    1.10
   2   0  19   -1.10    1.30
   2   0  19   -2.00    1.70
   2   0  19   -0.80    1.40
   2   0  19    1.40    1.60
  -2   0 -19    0.50    1.70
   1   0  19   18.70    4.10
   1   0  19   27.70    4.70
   1   0  19   29.70    4.30
   1   0  19   20.60    3.90
   1   0  19   26.40    4.70
  -1   0 -19   36.90    3.80
  -1   0 -19   28.30    4.00
  -1   0 -19   29.70    4.20
   0   0  19    4.40    2.50
   0   0 -19    7.80    2.10
  -1   0  19    8.20    2.70
   1   0 -19    9.20    2.60
   1   0 -19    7.50    2.80
  -2   0  19    0.20    1.60
  -2   0  19   -0.20    1.50
  -2   0  19    4.00    1.80
  -2   0  19    0.00    2.20
   2   0 -19   -2.10    1.40
   2   0 -19    2.40    1.90
  -3   0  19  111.09    5.60
  -3   0  19  118.99    6.00
  -3   0  19  123.99    5.80
  -3   0  19  118.99    6.00
  -3   0  19  121.89    9.20
  -3   0  19  111.49    5.80
  -3   0  19  116.89    5.70
  -3   0  19  120.29    5.80
   3   0 -19  128.29    8.60
   3   0 -19  125.59    8.60
  -4   0  19    4.70    1.70
  -4   0  19    2.50    1.60
  -4   0  19   -3.40    2.20
  -4   0  19    0.70    1.90
  -4   0  19    0.00    2.20
  -4   0  19    3.90    1.70
   4   0 -19   -1.60    2.20
  -5   0  19    1.00    1.60
  -5   0  19    1.80    2.00
  -5   0  19    6.70    2.10
  -5   0  19    2.90    1.60
  -5   0  19   -0.90    1.30
  -5   0  19    1.50    1.40
  -6   0  19   -1.00    1.30
  -6   0  19    1.80    1.30
  -6   0  19    0.40    3.60
  -6   0  19   -1.00    1.20
  -6   0  19   -1.90    1.50
  -6   0  19   -1.90    1.10
  -7   0  19  120.09    4.60
  -7   0  19  129.69    6.30
  -7   0  19  137.99    6.60
  -7   0  19  120.49   10.70
  -7   0  19  124.79    6.00
  -7   0  19  134.09    6.20
   7   0 -19  127.29    6.00
  -8   0  19   -1.90    1.10
  -8   0  19   -0.20    1.30
  -8   0  19   -1.50    1.40
  -8   0  19   -1.90    1.40
  -8   0  19    1.90    1.30
   8   0 -19    1.70    1.50
  -9   0  19   62.89    4.70
  -9   0  19   60.59    3.50
  -9   0  19   55.89    4.20
  -9   0  19   64.49    4.60
   9   0 -19   61.39    4.30
 -10   0  19    3.80    1.70
 -10   0  19    4.20    1.70
 -10   0  19    2.20    1.40
 -10   0  19    3.40    2.10
  10   0 -19    0.20    2.30
 -11   0  19   86.39    5.10
 -11   0  19   86.49    4.80
 -11   0  19   83.79    4.50
 -11   0  19   87.89    3.90
  11   0 -19   85.99    4.70
 -12   0  19   -0.30    0.70
 -12   0  19    2.00    1.50
 -12   0  19    0.70    1.00
  12   0 -19    0.30    0.90
 -13   0  19    3.10    1.00
 -13   0  19    1.60    0.90
 -13   0  19    2.10    1.00
 -13   0  19    1.80    0.70
  13   0 -19    1.10    0.80
 -14   0  19   -0.60    0.70
  13   0  20    0.00    0.50
  12   0  20    6.30    1.30
  12   0  20    5.30    1.60
  12   0  20    5.00    1.30
  12   0  20    6.70    1.30
  11   0  20    0.30    0.90
  11   0  20    0.50    0.70
  11   0  20    0.00    0.80
  10   0  20    3.40    1.10
  10   0  20    4.80    1.40
  10   0  20    3.40    1.50
  10   0  20    2.10    1.50
   9   0  20    0.30    1.10
   9   0  20    0.70    1.10
   9   0  20   -0.60    1.10
   9   0  20    0.60    1.10
   9   0  20    3.20    1.50
   8   0  20    3.90    1.50
   8   0  20    4.20    1.60
   8   0  20    3.10    1.60
   8   0  20    0.70    1.10
   8   0  20    3.60    1.60
   8   0  20    2.00    1.50
   7   0  20   -0.80    1.20
   7   0  20    2.30    1.30
   7   0  20   -3.10    1.60
   7   0  20    2.00    1.20
   7   0  20   -0.50    1.20
   7   0  20   -0.70    1.20
   7   0  20    1.70    1.30
   6   0  20   10.80    2.30
   6   0  20   16.80    2.90
   6   0  20   10.80    2.40
   6   0  20    9.60    2.20
   6   0  20   12.60    2.90
   6   0  20   13.30    2.80
   6   0  20   12.20    2.40
   5   0  20   -0.20    1.40
   5   0  20   -0.80    1.10
   5   0  20   -0.10    1.20
   5   0  20    1.60    1.50
   5   0  20    2.90    1.40
   5   0  20   -0.50    1.70
   5   0  20    0.50    1.10
   5   0  20    1.20    1.50
   5   0  20    4.60    1.80
   5   0  20    0.60    1.50
   5   0  20   -2.70    1.70
  -5   0 -20    1.20    3.90
  -5   0 -20    8.20    3.30
   4   0  20   57.59    4.40
   4   0  20   55.09    4.00
   4   0  20   56.69    4.30
   4   0  20   62.89    4.60
   4   0  20   56.29    4.30
   4   0  20   68.29    4.80
   4   0  20   63.89    4.50
   4   0  20   58.19    4.50
   4   0  20   58.19    4.80
   4   0  20   52.19    4.50
   4   0  20   54.69    4.70
   4   0  20   60.59    4.30
   4   0  20   51.09    4.30
  -4   0 -20   57.49    6.60
  -4   0 -20   51.09    7.00
   3   0  20   -0.50    2.10
   3   0  20   -2.40    1.40
   3   0  20    2.20    1.60
   3   0  20    0.50    1.40
   3   0  20   -0.20    1.30
   3   0  20    2.20    1.70
   3   0  20    0.30    1.40
   3   0  20   -0.20    1.50
   3   0  20   -1.60    1.20
   3   0  20    0.80    1.50
   3   0  20   -1.40    2.30
   3   0  20    1.40    1.40
   3   0  20    0.40    1.50
  -3   0 -20    0.40    2.80
  -3   0 -20    5.90    3.00
   2   0  20   38.80    5.70
   2   0  20   27.00    3.50
   2   0  20   33.80    3.60
   2   0  20   34.20    3.60
   2   0  20   32.80    3.40
   2   0  20   39.90    3.70
   2   0  20   33.50    3.70
   2   0  20   38.40    4.80
   2   0  20   30.20    3.90
   2   0  20   32.90    3.60
   2   0  20   32.10    3.40
   2   0  20   27.60    3.30
  -2   0 -20   43.80    5.60
  -2   0 -20   46.60    5.20
  -2   0 -20   34.30    5.00
   1   0  20    1.10    1.80
   1   0  20    2.40    1.90
   1   0  20    1.10    1.70
   1   0  20    2.00    1.40
   1   0  20    3.30    1.50
   1   0  20    1.70    1.70
   1   0  20    1.50    1.70
   1   0  20   -0.50    1.20
  -1   0 -20    1.50    2.40
  -1   0 -20    3.40    2.10
   0   0  20    6.30    2.10
   0   0  20    5.10    1.80
   0   0  20    4.60    1.80
   0   0  20    4.30    1.60
   0   0  20    1.20    1.80
   0   0  20    6.10    1.90
   0   0  20    0.70    2.00
   0   0  20    8.20    2.00
   0   0  20    6.20    1.70
   0   0  20    4.70    1.80
   0   0  20    3.80    1.70
   0   0  20    6.50    2.00
   0   0  20    5.10    2.00
   0   0 -20    5.40    2.80
   0   0 -20    3.70    2.40
  -1   0  20   -0.90    1.50
  -1   0  20    1.70    1.50
  -1   0  20    0.70    1.30
  -1   0  20    1.80    2.20
  -1   0  20   -2.40    1.40
  -1   0  20    2.20    1.70
  -1   0  20    2.60    1.60
  -1   0  20    0.40    1.60
  -1   0  20   -1.00    1.40
  -1   0  20   -1.30    1.40
  -1   0  20    2.10    1.70
   1   0 -20   -2.40    1.70
   1   0 -20    0.00    1.70
  -2   0  20  136.39    6.10
  -2   0  20  140.99    6.50
  -2   0  20  136.19    6.10
  -2   0  20  155.68   10.40
  -2   0  20  141.29    6.90
  -2   0  20  153.78    8.80
  -2   0  20  153.08   10.60
  -2   0  20  134.89    6.20
   2   0 -20  147.79    9.10
   2   0 -20  139.69    9.00
  -3   0  20    1.00    2.30
  -3   0  20    0.00    1.30
  -3   0  20    1.40    1.70
  -3   0  20   -1.00    2.10
  -3   0  20   -2.00    1.10
  -3   0  20    2.10    2.40
  -3   0  20    0.40    1.40
   3   0 -20   -1.30    2.30
   3   0 -20   -1.00    2.20
  -4   0  20  260.17    8.70
  -4   0  20  241.98    8.50
  -4   0  20  249.78    8.60
  -4   0  20  272.07   14.70
  -4   0  20  244.88    8.20
  -4   0  20  264.07    8.80
  -4   0  20  221.08    9.30
   4   0 -20  264.47   13.50
   4   0 -20  281.17   13.90
  -5   0  20    4.10    1.90
  -5   0  20   -1.60    1.20
  -5   0  20   -1.20    1.40
  -5   0  20   -1.70    1.30
  -5   0  20   -2.60    1.10
  -5   0  20    1.90    1.40
  -6   0  20  112.99    6.00
  -6   0  20  105.29    9.50
  -6   0  20  105.59    5.60
  -6   0  20  107.99    5.60
  -6   0  20  113.09    5.80
  -6   0  20   81.49    6.70
   6   0 -20   97.29    9.40
  -7   0  20    1.10    1.40
  -7   0  20   -0.40    1.20
  -7   0  20   -0.50    1.40
  -8   0  20    6.50    1.90
  -8   0  20    1.00    1.60
  -8   0  20    2.60    1.50
  -8   0  20    1.40    1.70
   8   0 -20    2.40    1.70
  -9   0  20    0.40    1.10
  -9   0  20    1.80    1.40
  -9   0  20    0.70    1.00
   9   0 -20   -1.40    1.20
 -10   0  20   25.80    3.00
 -10   0  20   23.00    2.90
 -10   0  20   26.60    2.20
 -10   0  20   21.70    3.10
  10   0 -20   20.10    2.80
 -11   0  20    0.90    1.10
 -11   0  20    0.40    1.00
 -11   0  20    1.10    1.20
 -11   0  20    1.70    1.00
  11   0 -20    1.70    1.00
 -12   0  20   13.90    1.70
 -12   0  20   12.40    2.20
 -12   0  20    8.60    1.70
 -12   0  20   13.30    1.30
  12   0 -20    8.80    1.60
 -13   0  20    1.20    0.80
 -13   0  20    0.20    0.70
 -13   0  20    0.90    0.70
  13   0 -20    1.20    0.70
 -14   0  20   -0.70    0.50
  12   0  21   -0.60    0.50
  12   0  21    0.30    0.80
  12   0  21    0.70    0.80
  12   0  21    0.20    0.80
  11   0  21    0.30    0.70
  11   0  21   -0.50    0.80
  11   0  21   -0.10    0.60
  11   0  21   -0.30    0.80
  10   0  21    0.10    1.00
  10   0  21    0.10    0.90
  10   0  21    1.60    1.10
  10   0  21   -0.10    0.80
  10   0  21    0.40    0.90
   9   0  21    2.00    1.40
   9   0  21    0.00    1.10
   9   0  21    2.10    1.10
   9   0  21    2.00    1.20
   9   0  21    0.30    1.00
   8   0  21    1.00    1.70
   8   0  21   -2.30    1.40
   8   0  21    0.10    1.00
   7   0  21   33.20    3.90
   7   0  21   31.20    3.50
   7   0  21   34.70    3.70
   7   0  21   32.10    3.40
   7   0  21   35.20    3.40
   7   0  21   30.00    3.50
   7   0  21   31.10    3.50
   6   0  21   -0.20    1.10
   6   0  21    0.80    1.30
   6   0  21    1.40    1.40
   6   0  21   -1.60    1.20
   6   0  21    3.20    1.40
   6   0  21    1.70    1.40
   6   0  21    0.30    1.30
   6   0  21   -0.20    1.60
   5   0  21   44.60    4.20
   5   0  21   48.20    4.90
   5   0  21   50.89    4.40
   5   0  21   55.19    4.90
   5   0  21   46.00    4.60
   5   0  21   49.70    4.40
   5   0  21   45.40    4.60
   4   0  21    2.10    1.60
   4   0  21    0.50    1.40
   4   0  21    0.50    1.40
   4   0  21    1.10    1.60
   4   0  21    1.30    1.40
   4   0  21    0.20    1.20
   4   0  21   -0.60    1.50
   4   0  21    1.70    1.60
   4   0  21    3.80    1.50
   4   0  21    1.40    1.30
   4   0  21    2.50    1.90
   4   0  21    0.10    1.50
  -4   0 -21    1.80    3.90
  -4   0 -21    7.30    3.70
   3   0  21  901.11   15.30
   3   0  21  869.61   15.90
   3   0  21  866.91   16.80
   3   0  21  914.51   15.00
   3   0  21  865.11   15.60
   3   0  21  893.01   16.30
   3   0  21  883.21   16.70
   3   0  21  887.41   16.90
   3   0  21  902.31   17.00
   3   0  21  867.91   16.00
   3   0  21  893.11   15.40
   3   0  21  902.41   16.80
   3   0  21  884.91   15.70
  -3   0 -21  928.11   24.50
  -3   0 -21  905.21   26.30
   2   0  21    3.70    1.80
   2   0  21    0.90    1.80
   2   0  21    1.00    1.60
   2   0  21   -0.30    1.40
   2   0  21    1.00    1.60
   2   0  21    4.20    1.80
   2   0  21    4.10    1.80
   2   0  21    2.60    1.70
   2   0  21    1.20    1.60
   2   0  21    0.80    1.70
   2   0  21    2.70    1.70
   2   0  21    6.00    2.10
   2   0  21   -2.60    1.30
  -2   0 -21    7.00    3.60
  -2   0 -21    2.50    3.30
   1   0  21   10.10    2.30
   1   0  21   11.30    2.50
   1   0  21    8.60    2.40
   1   0  21    8.90    2.30
   1   0  21   15.50    2.90
   1   0  21   10.70    2.30
   1   0  21    9.80    2.50
   1   0  21   11.40    2.30
   1   0  21   12.00    2.50
   1   0  21    7.30    2.10
   1   0  21   11.10    2.60
   1   0  21   10.70    3.90
   1   0  21    9.80    2.20
  -1   0 -21   10.50    3.70
  -1   0 -21   11.30    3.30
   0   0  21   -2.90    1.20
   0   0  21   -1.40    1.20
   0   0  21   -1.10    1.20
   0   0  21    0.30    1.50
   0   0  21   -1.40    1.90
   0   0  21    1.40    1.40
   0   0  21    1.90    1.40
   0   0  21   -0.10    1.40
   0   0  21   -1.10    1.30
   0   0  21    1.40    1.50
   0   0  21   -1.80    1.30
   0   0  21    3.00    2.20
   0   0 -21    0.50    2.40
   0   0 -21   -4.30    3.30
   0   0 -21   -0.80    2.40
  -1   0  21   85.09    8.20
  -1   0  21   70.19    4.80
  -1   0  21   69.89    4.90
  -1   0  21   61.29    4.70
  -1   0  21   67.39    4.90
  -1   0  21   74.79    4.70
  -1   0  21   80.89    5.00
  -1   0  21   76.39    4.70
  -1   0  21   71.59    4.60
  -1   0  21   70.79    4.90
  -1   0  21   56.59    4.50
   1   0 -21   65.29    6.40
   1   0 -21   68.49    6.70
  -2   0  21    0.30    1.40
  -2   0  21    1.80    1.50
  -2   0  21    1.80    2.60
  -2   0  21    3.50    1.70
  -2   0  21   -2.40    1.40
  -2   0  21   -0.10    1.50
  -2   0  21   -0.50    1.30
  -2   0  21    1.70    1.60
  -2   0  21    0.00    1.60
  -2   0  21   -0.90    1.10
  -2   0  21    0.10    1.30
  -2   0  21   -1.80    2.30
   2   0 -21    1.20    2.40
   2   0 -21    1.10    2.60
  -3   0  21   -0.50    1.30
  -3   0  21    3.70    1.80
  -3   0  21   -3.70    2.50
  -3   0  21    1.80    1.30
  -3   0  21    2.40    2.10
  -3   0  21    0.40    1.90
  -3   0  21   -1.70    1.30
  -3   0  21    1.00    1.30
  -3   0  21    0.20    1.30
   3   0 -21   -0.10    2.40
   3   0 -21    1.50    2.90
  -4   0  21    1.70    1.70
  -4   0  21    0.90    1.20
  -4   0  21   -2.00    2.70
  -4   0  21   -0.60    1.30
  -4   0  21    0.80    1.30
  -4   0  21   -2.50    1.30
  -4   0  21    2.70    1.50
   4   0 -21    1.00    3.30
  -5   0  21    2.20    1.50
  -5   0  21    2.70    1.40
  -5   0  21    1.80    1.30
  -5   0  21   -1.00    1.70
  -5   0  21   -1.00    1.10
  -5   0  21    0.50    3.00
   5   0 -21    0.50    2.70
   5   0 -21   -1.20    2.80
  -6   0  21    0.00    1.40
  -6   0  21   -1.90    1.20
  -6   0  21    5.00    2.40
  -6   0  21   -0.20    2.40
  -7   0  21   52.09    4.10
  -7   0  21   64.49    4.50
  -7   0  21   57.99    4.40
  -7   0  21   50.19    4.10
  -8   0  21    2.30    1.50
  -8   0  21    1.20    1.30
  -8   0  21    0.50    1.40
  -8   0  21   -1.70    1.50
  -8   0  21    0.80    1.20
   8   0 -21    0.70    1.50
  -9   0  21    0.40    1.00
  -9   0  21    1.20    1.40
  -9   0  21    1.50    1.40
   9   0 -21   -0.40    1.30
 -10   0  21    1.30    0.90
 -10   0  21   -0.80    1.00
 -10   0  21    0.20    1.10
 -10   0  21   -0.40    1.10
  10   0 -21   -0.20    1.10
 -11   0  21    4.20    0.80
 -11   0  21    1.10    1.10
 -11   0  21    3.50    1.10
 -11   0  21    3.20    1.40
  11   0 -21    5.30    1.30
 -12   0  21   -0.90    0.80
 -12   0  21   -1.50    0.70
 -12   0  21   -1.10    0.70
  12   0 -21   -0.80    0.70
 -13   0  21   20.00    1.90
 -13   0  21   20.20    1.80
 -13   0  21   21.00    2.00
  12   0  22    1.10    0.60
  12   0  22    1.10    0.70
  11   0  22   -1.30    0.80
  11   0  22    1.30    0.80
  11   0  22   -2.00    1.00
  11   0  22    0.30    0.70
  10   0  22   15.60    2.10
  10   0  22   17.10    2.50
  10   0  22   17.80    2.20
  10   0  22   12.40    1.70
   9   0  22   -1.40    0.90
   9   0  22    0.70    1.00
   9   0  22   -0.70    0.90
   9   0  22    0.90    1.10
   9   0  22   -1.20    1.00
   8   0  22   52.39    4.20
   8   0  22   45.60    3.40
   8   0  22   50.99    3.70
   8   0  22   49.80    4.00
   8   0  22   46.90    3.60
   8   0  22   46.20    3.60
   7   0  22   -0.30    1.30
   7   0  22    0.90    1.30
   7   0  22    0.40    1.20
   7   0  22    1.40    1.00
   7   0  22    2.90    1.60
   7   0  22    0.00    1.00
   6   0  22    1.90    1.90
   6   0  22    2.10    1.60
   6   0  22    5.90    1.70
   6   0  22    5.60    1.70
   6   0  22    4.20    1.80
   6   0  22    3.00    1.60
   6   0  22    3.90    1.60
   5   0  22    2.30    1.40
   5   0  22    1.00    1.40
   5   0  22    3.40    1.50
   5   0  22    1.40    1.60
   5   0  22    1.50    1.60
   5   0  22    1.90    1.10
   5   0  22    2.30    1.50
   5   0  22    0.30    1.20
   5   0  22   -0.20    1.40
   5   0  22    1.60    1.40
   4   0  22   10.70    2.40
   4   0  22   13.20    2.60
   4   0  22    9.10    2.30
   4   0  22   12.30    2.70
   4   0  22    7.80    3.60
   4   0  22   10.90    2.60
   4   0  22   10.40    2.50
   4   0  22    9.40    2.20
   4   0  22   10.40    2.40
   4   0  22   13.00    2.60
   4   0  22    8.10    2.80
   4   0  22    7.80    2.70
   3   0  22   -2.70    1.30
   3   0  22    1.20    1.40
   3   0  22    2.50    1.70
   3   0  22   -0.70    1.40
   3   0  22   -1.20    1.50
   3   0  22   -0.80    1.30
   3   0  22   -1.10    1.40
   3   0  22    2.40    1.40
   3   0  22    1.60    1.60
   3   0  22    2.90    1.60
   3   0  22   -2.20    1.30
   3   0  22   -2.30    1.40
   2   0  22   96.99    5.10
   2   0  22   97.09    5.30
   2   0  22   86.49    5.40
   2   0  22   94.19    5.80
   2   0  22   92.89    5.80
   2   0  22  102.79    5.20
   2   0  22   94.69    5.30
   2   0  22   92.59    5.60
   2   0  22   92.09    5.50
   2   0  22   91.89    5.70
   2   0  22   90.99    5.60
   2   0  22   96.89    5.20
   2   0  22   93.19    5.80
   1   0  22    0.20    1.30
   1   0  22   -1.10    1.50
   1   0  22   -2.90    1.30
   1   0  22    0.90    1.40
   1   0  22   -0.20    1.50
   1   0  22    4.40    1.50
   1   0  22   -1.40    1.50
   1   0  22    0.80    1.40
   1   0  22   -2.00    1.40
   1   0  22   -2.50    1.40
   1   0  22    2.50    1.50
   1   0  22    0.60    1.60
   1   0  22    2.60    1.50
  -1   0 -22    1.20    4.10
   0   0  22   -1.80    1.40
   0   0  22    1.20    1.40
   0   0  22   -1.20    1.40
   0   0  22    2.80    1.50
   0   0  22   -0.40    1.40
   0   0  22    2.20    1.50
   0   0  22    3.30    1.40
   0   0  22   -1.00    1.40
   0   0  22   -1.60    1.40
   0   0  22   -1.00    2.00
   0   0  22    1.30    1.60
   0   0  22    1.40    1.40
   0   0 -22    3.60    3.00
   0   0 -22    2.00    4.70
  -1   0  22   -0.40    1.70
  -1   0  22    1.60    1.60
  -1   0  22   -2.80    1.20
  -1   0  22    1.90    1.50
  -1   0  22    1.20    1.50
  -1   0  22    0.70    1.30
  -1   0  22   -0.70    1.30
  -1   0  22   -1.80    1.20
  -1   0  22   -0.30    1.10
  -1   0  22    0.20    1.40
  -1   0  22    1.00    1.40
   1   0 -22   -0.20    3.70
   1   0 -22   -3.30    2.90
  -2   0  22    3.20    1.80
  -2   0  22    3.90    1.70
  -2   0  22    3.70    1.80
  -2   0  22    1.00    1.50
  -2   0  22    5.00    1.90
  -2   0  22   -0.10    1.50
  -2   0  22    1.80    1.70
  -2   0  22   -2.20    2.70
  -2   0  22    2.50    2.30
  -2   0  22    0.40    1.30
  -2   0  22    3.90    1.80
  -2   0  22    2.10    1.70
  -2   0  22    0.00    1.40
   2   0 -22    0.90    3.20
  -3   0  22    2.30    1.60
  -3   0  22    0.60    2.30
  -3   0  22    3.20    2.00
  -3   0  22    0.90    1.40
  -3   0  22   -0.30    1.40
  -3   0  22    0.90    1.30
  -3   0  22    1.60    1.50
   3   0 -22    1.60    3.00
   3   0 -22    1.90    3.00
  -4   0  22  228.98    8.10
  -4   0  22  238.48    8.40
  -4   0  22  238.78    8.50
  -4   0  22  244.18    8.60
  -4   0  22  236.28    8.20
  -4   0  22  237.88    8.50
  -5   0  22   -0.90    1.40
  -5   0  22    1.40    1.30
  -5   0  22    1.00    1.20
  -5   0  22   -1.10    1.40
  -6   0  22    0.60    1.50
  -6   0  22    1.60    2.20
  -6   0  22    7.50    2.40
  -6   0  22    3.10    1.50
  -6   0  22    2.60    1.50
  -7   0  22   -0.20    1.30
  -7   0  22    0.30    1.20
  -7   0  22   -0.60    1.10
  -7   0  22   -0.20    1.10
  -8   0  22    2.20    1.30
  -8   0  22   -2.80    1.60
  -8   0  22   -0.30    1.00
  -8   0  22    1.70    1.10
   8   0 -22   -0.30    1.30
  -9   0  22    0.70    1.00
  -9   0  22   -1.70    0.90
  -9   0  22   -0.10    1.00
   9   0 -22    3.10    1.00
 -10   0  22    3.40    1.10
 -10   0  22    2.30    1.30
 -10   0  22    2.20    1.20
  10   0 -22    0.60    0.90
 -11   0  22    1.20    1.00
 -11   0  22   -0.20    0.90
  11   0 -22    1.40    0.90
 -12   0  22   24.90    2.30
 -12   0  22   28.30    2.20
  12   0 -22   26.20    2.10
 -13   0  22   -0.50    0.70
 -13   0  22    1.10    0.60
  13   0 -22    0.40    0.60
  11   0  23    0.00    0.70
  11   0  23    0.60    1.00
  11   0  23    0.70    0.70
  11   0  23    1.30    0.60
  10   0  23   -1.40    0.70
  10   0  23    0.60    0.70
  10   0  23    1.80    0.90
  10   0  23   -1.10    0.70
   9   0  23    0.70    0.70
   9   0  23    0.80    1.00
   9   0  23    1.30    1.00
   9   0  23    0.70    0.90
   9   0  23    1.20    0.90
   8   0  23   -0.60    0.90
   8   0  23    0.10    0.90
   8   0  23   -0.20    0.90
   8   0  23   -0.50    1.10
   8   0  23   -1.80    0.90
   8   0  23   -0.80    0.90
   7   0  23    0.20    1.20
   7   0  23    0.10    1.30
   7   0  23    2.30    1.40
   7   0  23    1.00    1.10
   7   0  23   -1.60    1.10
   7   0  23    0.60    1.40
   6   0  23   -0.20    1.20
   6   0  23    1.90    1.40
   6   0  23   -1.40    1.10
   6   0  23   -0.10    1.30
   6   0  23    0.50    1.60
   6   0  23    0.80    1.20
   6   0  23   -0.70    1.20
   5   0  23   85.49    5.30
   5   0  23   89.49    5.40
   5   0  23   96.79    5.00
   5   0  23   89.49    4.70
   5   0  23   90.69    5.70
   5   0  23   92.19    5.50
   5   0  23   85.09    4.80
   5   0  23   95.79    5.60
   5   0  23   86.89    5.50
   5   0  23   86.09    5.00
   4   0  23   -0.60    1.30
   4   0  23    1.60    1.30
   4   0  23    1.30    1.40
   4   0  23    2.00    1.50
   4   0  23    2.90    1.40
   4   0  23    1.70    1.50
   4   0  23   -0.30    1.30
   4   0  23    0.10    1.30
   4   0  23    1.00    1.30
   4   0  23   -1.90    1.20
   4   0  23    0.50    1.10
   3   0  23   37.90    3.80
   3   0  23   30.20    3.60
   3   0  23   38.60    3.80
   3   0  23   30.90    3.40
   3   0  23   29.70    3.70
   3   0  23   34.70    3.40
   3   0  23   34.60    3.80
   3   0  23   37.30    3.90
   3   0  23   34.60    3.90
   3   0  23   26.40    3.10
   3   0  23   35.70    3.60
   3   0  23   25.10    3.30
   3   0  23   34.70    3.50
   2   0  23    3.40    1.80
   2   0  23    5.20    2.50
   2   0  23    3.00    1.80
   2   0  23    0.10    2.20
   2   0  23    1.30    1.50
   2   0  23    1.90    1.60
   2   0  23    1.40    1.60
   2   0  23    1.20    1.70
   1   0  23  385.36   13.00
   1   0  23  387.36   14.10
   1   0  23  368.16    9.90
   1   0  23  366.26    9.90
   1   0  23  352.56   10.60
   1   0  23  365.16   16.50
   1   0  23  351.46    9.50
   1   0  23  360.86    9.80
   1   0  23  388.76   13.80
   1   0  23  359.96   10.10
   1   0  23  371.46   15.70
   1   0  23  398.06   17.40
   0   0  23    2.30    1.70
   0   0  23   -1.20    1.40
   0   0  23    1.00    1.40
   0   0  23    0.00    1.10
   0   0  23   -0.90    1.30
   0   0  23    0.10    1.20
   0   0  23   -3.00    2.20
   0   0  23    1.60    1.60
   0   0  23    3.20    1.70
   0   0  23   -1.60    1.30
   0   0  23   -1.10    1.40
   0   0  23   -1.30    1.30
   0   0  23    2.20    1.40
  -1   0  23    5.60    1.80
  -1   0  23    4.50    2.00
  -1   0  23    9.30    2.20
  -1   0  23    5.90    2.10
  -1   0  23    6.70    2.10
  -1   0  23    4.40    2.10
  -1   0  23    8.50    1.90
  -1   0  23    4.80    1.80
  -1   0  23    5.50    2.00
  -1   0  23    6.70    2.10
  -1   0  23    9.40    2.20
  -1   0  23    5.60    1.90
   1   0 -23   12.40    4.00
  -2   0  23   -4.00    2.00
  -2   0  23    1.10    1.70
  -2   0  23   -0.10    1.50
  -2   0  23   -1.10    1.80
  -2   0  23   -1.10    1.60
  -2   0  23   -1.00    1.60
  -2   0  23    0.30    1.40
  -2   0  23    1.10    1.70
   2   0 -23   -4.00    3.60
  -3   0  23    1.10    1.70
  -3   0  23    1.10    2.10
  -3   0  23    2.60    1.80
  -3   0  23    4.00    1.90
  -3   0  23    3.40    3.10
  -4   0  23   -2.20    1.60
  -4   0  23   -2.60    1.30
  -4   0  23   -0.70    1.50
  -4   0  23    1.40    1.50
  -4   0  23    2.00    1.40
  -4   0  23    1.90    1.60
  -5   0  23   67.99    4.60
  -5   0  23   68.19    4.80
  -5   0  23   74.69    4.90
  -5   0  23   74.09    4.70
  -5   0  23   62.79    4.70
  -6   0  23    0.20    1.20
  -6   0  23   -0.50    1.20
  -6   0  23   -1.10    1.20
  -6   0  23    2.70    2.00
  -6   0  23    0.10    1.50
  -7   0  23    3.10    1.50
  -7   0  23    3.00    1.40
  -7   0  23   -0.30    1.20
  -7   0  23    3.40    1.60
  -8   0  23    0.20    1.20
  -8   0  23   -1.40    1.30
  -8   0  23    1.10    1.20
  -8   0  23   -0.10    1.10
   8   0 -23   -1.80    1.30
  -9   0  23    0.30    1.10
  -9   0  23    0.80    1.00
  -9   0  23    0.60    1.10
   9   0 -23   -0.40    1.00
 -10   0  23    1.20    0.90
 -10   0  23   -0.20    0.80
 -10   0  23    0.80    0.90
  10   0 -23   -1.30    0.80
 -11   0  23    0.00    0.70
 -11   0  23    1.10    0.80
 -11   0  23    0.70    0.80
  11   0 -23    0.20    0.80
 -12   0  23    1.10    0.70
 -12   0  23    0.10    0.60
  12   0 -23    0.30    0.60
  11   0  24   -0.70    0.60
  11   0  24    0.20    0.50
  11   0  24    1.40    0.70
  10   0  24    0.10    0.80
  10   0  24    1.40    0.90
  10   0  24    0.50    0.60
  10   0  24    1.00    0.80
   9   0  24   -0.50    1.10
   9   0  24    0.40    0.80
   9   0  24   -0.20    0.70
   9   0  24    1.70    1.10
   9   0  24    1.70    0.90
   8   0  24    7.50    1.80
   8   0  24    6.70    1.50
   8   0  24    8.30    1.80
   8   0  24    3.90    1.60
   7   0  24    0.50    1.20
   7   0  24   -1.10    0.70
   7   0  24   -1.50    0.90
   7   0  24   -0.60    1.10
   7   0  24   -1.10    1.00
   7   0  24    0.40    1.10
   6   0  24    4.70    1.80
   6   0  24    6.10    1.70
   6   0  24    5.80    1.90
   6   0  24    6.20    2.00
   6   0  24    3.40    1.40
   6   0  24   -0.10    1.60
   6   0  24    5.40    1.90
   5   0  24   -0.30    1.20
   5   0  24   -0.60    1.20
   5   0  24    0.80    1.10
   5   0  24    2.40    1.80
   5   0  24    0.00    1.10
   5   0  24   -0.20    1.50
   5   0  24    0.40    1.10
   5   0  24    0.40    1.40
   5   0  24    1.40    1.30
   4   0  24   -0.60    1.30
   4   0  24    1.30    1.40
   4   0  24    0.70    1.40
   4   0  24    5.50    1.50
   4   0  24   -0.60    1.10
   4   0  24   -1.50    1.50
   4   0  24    0.70    1.40
   4   0  24    0.30    1.50
   4   0  24    0.00    1.40
   4   0  24   -1.90    1.10
   3   0  24   -1.00    1.20
   3   0  24   -0.40    1.30
   3   0  24   -0.60    1.30
   3   0  24    1.50    1.60
   3   0  24   -1.40    1.20
   3   0  24   -0.30    1.40
   3   0  24    0.80    1.40
   3   0  24    0.00    1.40
   3   0  24    1.60    1.40
   3   0  24   -1.90    1.20
   3   0  24    2.30    1.60
   3   0  24   -0.30    1.30
   2   0  24    3.50    1.70
   2   0  24    3.70    1.70
   2   0  24    6.30    2.00
   2   0  24    0.60    1.60
   2   0  24    1.80    1.80
   2   0  24    1.20    1.50
   2   0  24    3.30    1.70
   2   0  24    3.50    1.70
   2   0  24    3.20    1.70
   2   0  24    1.20    1.50
   2   0  24    3.90    1.70
   2   0  24    3.60    1.70
   2   0  24    3.30    1.70
   1   0  24    2.40    1.50
   1   0  24   -0.80    1.30
   1   0  24    0.90    1.50
   1   0  24   -0.50    1.50
   1   0  24   -0.10    1.40
   1   0  24    3.30    1.60
   1   0  24    0.70    1.30
   1   0  24    1.00    1.40
   1   0  24    3.00    1.60
   1   0  24    1.30    1.40
   1   0  24    2.70    1.70
   1   0  24    1.10    1.40
   1   0  24    1.00    1.30
   0   0  24   20.60    3.00
   0   0  24   20.70    3.20
   0   0  24   22.00    3.10
   0   0  24   21.70    3.20
   0   0  24   18.30    3.00
   0   0  24   21.40    3.00
   0   0  24   18.00    3.20
   0   0  24   19.90    3.00
   0   0  24   22.20    3.30
   0   0  24   15.50    3.10
   0   0  24   17.10    2.60
   0   0  24   20.00    3.30
   0   0  24   18.20    3.10
  -1   0  24    1.70    1.40
  -1   0  24   -1.60    1.60
  -1   0  24    0.70    1.50
  -1   0  24    2.10    1.60
  -1   0  24   -1.70    1.30
  -1   0  24   -0.90    1.50
  -1   0  24    1.40    1.40
  -1   0  24    1.90    1.40
  -1   0  24    2.90    1.70
  -1   0  24    3.20    1.60
  -2   0  24   18.90    3.10
  -2   0  24   25.10    3.30
  -2   0  24   16.80    2.80
  -2   0  24   23.30    3.40
  -2   0  24   23.70    3.60
  -2   0  24   24.00    3.30
  -2   0  24   22.60    3.20
  -2   0  24   17.00    3.00
  -2   0  24   25.50    3.40
  -3   0  24    0.50    1.40
  -3   0  24    0.30    1.10
  -3   0  24    2.40    1.60
  -3   0  24    1.90    1.40
  -3   0  24    1.20    1.30
  -3   0  24   -1.90    1.30
  -4   0  24   14.70    2.60
  -4   0  24   12.20    2.60
  -4   0  24   12.60    2.60
  -4   0  24   13.30    2.50
  -4   0  24   13.90    2.60
  -5   0  24    0.20    1.40
  -5   0  24   -1.30    1.10
  -5   0  24    2.70    1.70
  -5   0  24   -0.50    1.30
  -6   0  24   73.99    4.70
  -6   0  24   70.29    4.70
  -6   0  24   71.69    4.80
  -6   0  24   81.89    6.90
  -6   0  24   67.59    4.60
  -7   0  24    0.70    1.50
  -7   0  24    0.80    1.10
  -7   0  24    2.20    2.10
  -8   0  24    2.00    1.20
  -8   0  24    0.50    1.40
  -8   0  24    0.50    1.20
  -8   0  24    1.60    1.10
  -9   0  24    0.50    0.90
  -9   0  24    0.50    1.00
  -9   0  24   -0.10    0.90
   9   0 -24    0.00    1.20
 -10   0  24   -0.70    0.80
 -10   0  24    0.20    0.80
 -10   0  24   -0.20    0.90
  10   0 -24    1.60    1.00
 -11   0  24   -0.60    0.70
 -11   0  24    0.10    0.70
  11   0 -24   -0.40    0.70
 -12   0  24   27.60    1.80
 -12   0  24   29.10    2.00
  10   0  25   -1.30    0.70
  10   0  25   -0.50    0.70
  10   0  25    0.70    0.90
   9   0  25    1.90    1.00
   9   0  25    0.90    0.90
   9   0  25    1.30    1.20
   9   0  25    3.00    0.90
   9   0  25    1.90    0.90
   8   0  25   -0.80    0.90
   8   0  25   -0.30    0.80
   8   0  25   -0.20    0.90
   8   0  25    0.90    0.80
   7   0  25    3.90    1.30
   7   0  25    3.50    1.40
   7   0  25    4.70    1.40
   7   0  25    3.70    1.30
   7   0  25    5.30    2.00
   7   0  25    3.90    1.40
   6   0  25    0.70    1.00
   6   0  25   -1.60    0.90
   6   0  25    1.30    1.20
   6   0  25   -0.40    1.20
   6   0  25    0.30    1.00
   5   0  25   60.99    4.50
   5   0  25   47.30    3.60
   5   0  25   56.89    4.40
   5   0  25   53.99    4.10
   5   0  25   55.29    3.90
   5   0  25   59.89    3.70
   5   0  25   55.59    3.70
   5   0  25   56.09    4.20
   5   0  25   53.89    4.40
   4   0  25    1.10    1.30
   4   0  25    0.50    1.20
   4   0  25    0.90    1.30
   4   0  25   -1.80    1.20
   4   0  25   -0.20    1.60
   4   0  25   -0.40    1.30
   4   0  25    1.70    1.30
   4   0  25    1.10    1.30
   4   0  25   -0.20    1.40
   4   0  25   -2.40    1.10
   3   0  25  109.79    5.50
   3   0  25  110.79    6.00
   3   0  25  114.49    6.00
   3   0  25  107.79    5.50
   3   0  25  106.19    5.20
   3   0  25  114.89    5.90
   3   0  25  102.29    5.00
   3   0  25  109.19    6.00
   3   0  25  111.49    5.90
   3   0  25  107.39    5.40
   3   0  25  107.49    6.00
   2   0  25   -1.50    1.20
   2   0  25    0.40    1.20
   2   0  25    2.30    1.40
   2   0  25    2.40    1.50
   2   0  25   -2.50    1.20
   2   0  25    1.50    1.40
   2   0  25    2.20    1.40
   2   0  25    3.00    1.50
   2   0  25    0.70    1.30
   2   0  25    0.30    1.20
   2   0  25   -1.80    1.20
   2   0  25   -1.70    1.00
   1   0  25  125.69    5.60
   1   0  25  128.69    6.60
   1   0  25  129.19    6.30
   1   0  25  129.49    6.40
   1   0  25  124.99    6.30
   1   0  25  127.49    5.70
   1   0  25  128.79    6.40
   1   0  25  133.89    6.30
   1   0  25  126.29    6.50
   1   0  25  125.29    5.70
   1   0  25  120.19    5.70
   1   0  25  127.99    6.40
   1   0  25  130.79    6.70
   0   0  25    2.10    1.40
   0   0  25    3.20    1.60
   0   0  25    0.30    1.50
   0   0  25   -0.50    1.20
   0   0  25    0.80    1.40
   0   0  25   -1.10    1.30
   0   0  25    1.20    1.40
   0   0  25    1.50    1.50
   0   0  25   -1.00    1.30
   0   0  25    0.40    1.30
  -1   0  25  147.39    6.80
  -1   0  25  142.79    6.60
  -1   0  25  145.49    6.60
  -1   0  25  136.69    6.00
  -1   0  25  143.69    6.60
  -1   0  25  144.49    6.80
  -1   0  25  142.19    6.60
  -1   0  25  146.19    6.90
  -1   0  25  151.18    7.00
  -2   0  25    1.50    1.80
  -2   0  25   -0.60    1.20
  -2   0  25    0.50    1.40
  -2   0  25    1.70    1.30
  -2   0  25   -0.60    1.20
  -2   0  25   -0.50    1.30
  -3   0  25   -1.20    1.20
  -3   0  25    1.00    1.80
  -3   0  25    1.60    1.30
  -3   0  25   -1.40    1.10
  -3   0  25    0.00    1.00
  -3   0  25    1.00    1.30
  -4   0  25    0.30    1.20
  -4   0  25    2.20    1.40
  -4   0  25    2.50    1.40
  -4   0  25    0.60    1.50
  -4   0  25   -0.60    1.40
  -5   0  25  151.88    6.70
  -5   0  25  145.49    7.50
  -5   0  25  153.28    6.50
  -5   0  25  160.68    6.70
  -5   0  25  163.58    9.50
  -6   0  25    0.70    1.30
  -6   0  25    1.60    1.30
  -6   0  25    1.20    1.70
  -6   0  25   -0.20    1.30
  -6   0  25    1.70    1.40
  -7   0  25    2.50    1.30
  -7   0  25   -0.90    1.00
  -7   0  25    0.90    1.20
  -7   0  25   -0.50    1.20
  -8   0  25   -1.50    0.90
  -8   0  25    1.50    1.10
  -8   0  25    0.10    1.00
  -8   0  25   -0.40    1.00
  -9   0  25    3.90    1.30
  -9   0  25    4.90    1.50
  -9   0  25    4.40    1.40
 -10   0  25   -0.50    0.70
 -10   0  25    0.10    0.70
 -10   0  25   -0.50    0.70
  10   0 -25    0.30    1.10
 -11   0  25   44.60    2.80
 -11   0  25   42.00    2.50
 -11   0  25   38.80    2.10
   9   0  26    0.80    0.80
   9   0  26    0.40    0.70
   8   0  26   -0.80    0.90
   8   0  26    0.00    0.80
   8   0  26    1.20    0.90
   8   0  26    0.40    0.80
   8   0  26   -0.60    0.60
   7   0  26    0.10    0.90
   7   0  26    1.10    1.20
   7   0  26    0.90    0.90
   7   0  26    1.90    1.00
   7   0  26    0.20    1.00
   6   0  26   18.20    2.20
   6   0  26   19.20    2.50
   6   0  26   16.30    2.40
   6   0  26   16.20    2.40
   6   0  26   14.40    2.40
   5   0  26    1.20    1.20
   5   0  26    0.10    1.00
   5   0  26    1.20    1.20
   5   0  26    0.30    1.00
   5   0  26    1.00    1.20
   5   0  26   -0.10    1.00
   4   0  26    1.70    1.50
   4   0  26    0.90    1.30
   4   0  26    1.90    1.40
   4   0  26    2.20    1.50
   4   0  26    1.90    1.20
   4   0  26    1.00    1.20
   4   0  26   -2.20    1.10
   4   0  26    0.80    1.30
   4   0  26    2.10    1.60
   3   0  26    1.00    1.20
   3   0  26    0.40    1.30
   3   0  26    2.10    1.40
   3   0  26   -0.40    1.30
   3   0  26    1.40    1.30
   3   0  26    1.90    1.30
   2   0  26   35.20    3.90
   2   0  26   34.00    3.60
   2   0  26   33.20    3.50
   2   0  26   38.70    4.00
   2   0  26   35.80    4.00
   2   0  26   31.90    3.80
   2   0  26   31.50    3.60
   2   0  26   33.10    3.60
   2   0  26   33.30    3.60
   2   0  26   27.60    3.50
   1   0  26    0.80    1.30
   1   0  26    0.50    1.40
   1   0  26   -1.80    1.20
   1   0  26    1.00    1.40
   1   0  26   -1.50    0.90
   1   0  26    0.40    1.20
   1   0  26   -0.70    1.20
   1   0  26    0.30    1.30
   1   0  26   -0.40    1.20
   0   0  26   22.50    3.10
   0   0  26   23.50    3.40
   0   0  26   24.10    3.10
   0   0  26   24.50    3.20
   0   0  26   20.90    3.20
   0   0  26   24.80    3.20
   0   0  26   24.10    3.10
   0   0  26   22.20    3.20
   0   0  26   15.90    2.90
  -1   0  26    0.00    1.20
  -1   0  26    1.60    1.30
  -1   0  26    0.40    1.20
  -1   0  26   -2.60    1.30
  -1   0  26    0.40    1.40
  -1   0  26    0.70    1.30
  -1   0  26    0.20    1.10
  -1   0  26    1.30    1.70
  -2   0  26   25.60    3.30
  -2   0  26   26.50    3.30
  -2   0  26   21.00    3.30
  -2   0  26   20.80    3.20
  -2   0  26   22.00    3.20
  -2   0  26   20.70    3.20
  -3   0  26   -2.40    1.00
  -3   0  26   -0.10    1.00
  -3   0  26   -0.80    1.20
  -3   0  26   -2.80    1.50
  -3   0  26   -1.40    1.30
  -3   0  26    1.20    1.20
  -4   0  26    7.00    1.90
  -4   0  26    8.90    2.80
  -4   0  26    6.60    2.40
  -4   0  26    7.10    2.40
  -5   0  26    1.80    1.30
  -5   0  26    1.50    1.20
  -5   0  26    0.60    1.30
  -5   0  26   -1.60    1.10
  -5   0  26   -0.30    0.90
  -6   0  26   47.70    3.40
  -6   0  26   52.29    3.80
  -6   0  26   44.80    5.40
  -6   0  26   53.49    3.80
  -6   0  26   53.29    3.90
  -7   0  26    0.90    1.00
  -7   0  26    2.20    1.30
  -8   0  26   18.30    2.20
  -8   0  26   14.40    2.10
  -8   0  26   19.30    2.20
  -9   0  26   -0.60    0.80
  -9   0  26   -0.40    0.70
  -9   0  26   -0.50    0.70
 -10   0  26    1.90    0.80
 -10   0  26   -0.10    0.80
 -10   0  26    1.30    0.80
 -11   0  26   -0.40    0.60
 -11   0  26   -0.70    0.50
   9   0  27   14.80    1.50
   9   0  27   15.80    1.50
   9   0  27   12.10    1.30
   8   0  27    1.30    0.70
   8   0  27    0.20    0.70
   8   0  27   -0.40    0.60
   7   0  27    0.10    0.90
   7   0  27    1.20    0.80
   7   0  27    0.80    0.80
   7   0  27    0.40    0.80
   6   0  27    0.70    1.00
   6   0  27    0.00    0.90
   6   0  27    0.20    0.80
   6   0  27   -1.20    0.80
   5   0  27    1.20    1.00
   5   0  27    0.60    1.10
   5   0  27    1.40    1.10
   5   0  27    0.80    1.00
   5   0  27    3.30    1.20
   5   0  27    1.40    1.10
   4   0  27   -0.70    0.80
   4   0  27   -0.10    1.00
   4   0  27   -0.40    0.90
   4   0  27   -0.60    0.90
   4   0  27    1.80    1.20
   4   0  27    0.40    1.10
   4   0  27    0.50    1.70
   3   0  27    4.70    1.40
   3   0  27    8.00    2.20
   3   0  27    7.20    1.90
   3   0  27    7.90    2.10
   3   0  27    5.80    1.90
   3   0  27    7.60    1.70
   3   0  27    8.40    1.80
   3   0  27    7.80    1.80
   2   0  27   -0.30    1.10
   2   0  27   -0.60    1.10
   2   0  27    2.50    1.40
   2   0  27    0.10    1.20
   2   0  27   -1.10    1.10
   2   0  27    1.10    1.30
   2   0  27   -1.70    1.20
   2   0  27   -1.40    1.10
   2   0  27   -0.60    1.20
   1   0  27    7.20    1.80
   1   0  27    6.40    1.90
   1   0  27    6.70    1.80
   1   0  27    8.20    2.00
   1   0  27    5.10    1.90
   1   0  27    7.80    1.80
   1   0  27    4.90    1.80
   1   0  27    6.40    2.00
   1   0  27    5.50    1.80
   1   0  27    6.20    1.90
   0   0  27   -0.80    1.20
   0   0  27   -0.60    1.40
   0   0  27   -0.40    1.70
   0   0  27   -1.10    1.20
   0   0  27   -0.50    1.20
   0   0  27   -0.90    1.10
   0   0  27    2.40    1.40
   0   0  27   -0.80    1.50
  -1   0  27   22.30    3.10
  -1   0  27   32.50    4.00
  -1   0  27   24.90    3.20
  -1   0  27   28.80    3.60
  -1   0  27   38.20    3.50
  -1   0  27   30.20    5.20
  -1   0  27   29.80    3.70
  -2   0  27   -0.20    1.20
  -2   0  27    0.30    1.90
  -2   0  27    0.40    1.20
  -2   0  27    1.00    1.40
  -2   0  27    0.60    1.20
  -2   0  27    0.40    1.20
  -2   0  27    1.50    1.30
  -3   0  27   16.90    2.70
  -3   0  27   13.60    2.50
  -3   0  27   14.50    2.40
  -3   0  27   14.60    2.60
  -3   0  27   15.50    2.50
  -3   0  27   13.00    2.30
  -4   0  27    0.90    1.10
  -4   0  27    0.50    1.10
  -4   0  27    1.20    1.10
  -4   0  27    0.60    1.10
  -4   0  27   -1.50    1.00
  -5   0  27   12.40    2.20
  -5   0  27   13.00    2.10
  -5   0  27   14.50    2.30
  -5   0  27   10.80    2.10
  -5   0  27   12.90    2.30
  -6   0  27   -0.40    1.00
  -6   0  27    0.60    1.10
  -6   0  27   -1.50    1.00
  -6   0  27    1.40    1.20
  -7   0  27    6.80    1.70
  -7   0  27    5.30    1.50
  -7   0  27    4.90    1.50
  -7   0  27    5.80    1.40
  -8   0  27   -0.30    0.90
  -8   0  27    0.90    0.80
  -8   0  27   -1.10    0.70
  -9   0  27   -0.90    0.60
  -9   0  27    0.10    0.70
  -9   0  27   -0.20    0.60
 -10   0  27    0.00    0.60
   8   0  28   17.30    1.50
   8   0  28   21.20    1.60
   8   0  28   16.70    1.70
   7   0  28    1.10    0.70
   7   0  28    0.90    0.80
   7   0  28   -0.40    0.70
   7   0  28    0.30    0.60
   6   0  28    4.30    1.20
   6   0  28    3.40    1.20
   6   0  28    4.00    1.10
   6   0  28    2.50    1.00
   6   0  28    2.00    1.00
   6   0  28    3.80    1.20
   5   0  28   -1.80    1.00
   5   0  28   -0.30    0.70
   5   0  28   -0.50    0.80
   5   0  28    0.30    0.90
   4   0  28   23.30    2.70
   4   0  28   26.50    2.80
   4   0  28   25.50    2.70
   4   0  28   24.70    2.60
   4   0  28   23.80    2.30
   3   0  28   -1.00    1.30
   3   0  28   -0.10    1.10
   3   0  28   -1.20    1.00
   3   0  28    1.70    1.00
   3   0  28    0.20    1.10
   3   0  28   -1.80    0.80
   3   0  28    0.20    1.00
   3   0  28    0.90    1.00
   2   0  28   48.90    3.20
   2   0  28   51.49    3.80
   2   0  28   47.60    3.20
   2   0  28   50.39    3.90
   2   0  28   50.19    3.80
   2   0  28   57.89    4.20
   2   0  28   51.09    3.80
   2   0  28   48.70    3.80
   1   0  28   -1.90    1.00
   1   0  28    0.70    1.10
   1   0  28   -0.10    1.10
   1   0  28   -0.40    1.20
   1   0  28   -0.20    1.20
   1   0  28   -0.50    1.10
   1   0  28   -1.30    1.20
   0   0  28    0.40    1.20
   0   0  28    1.40    1.20
   0   0  28    1.70    1.20
   0   0  28    3.90    1.50
   0   0  28    2.40    1.40
   0   0  28    3.70    1.50
   0   0  28    4.10    1.50
   0   0  28    1.90    1.40
  -1   0  28    0.50    1.30
  -1   0  28   -0.50    0.90
  -1   0  28   -0.40    1.10
  -1   0  28   -0.40    1.00
  -1   0  28    0.00    1.00
  -1   0  28    0.20    1.00
  -1   0  28   -0.20    1.10
  -2   0  28    1.00    1.10
  -2   0  28    0.70    1.10
  -2   0  28   -0.70    1.10
  -2   0  28    1.90    1.10
  -2   0  28    1.10    1.10
  -2   0  28   -0.40    1.10
  -3   0  28   -0.30    1.00
  -3   0  28   -0.50    1.00
  -3   0  28    0.50    1.10
  -3   0  28    0.50    1.10
  -3   0  28    1.10    1.20
  -4   0  28   -0.50    1.00
  -4   0  28    0.10    1.10
  -4   0  28    0.20    1.00
  -4   0  28   -0.40    0.90
  -4   0  28    0.60    1.00
  -5   0  28    1.90    1.10
  -5   0  28    0.40    0.90
  -5   0  28    1.70    1.10
  -5   0  28    0.50    1.00
  -6   0  28    0.40    0.90
  -6   0  28    1.20    1.10
  -6   0  28    0.90    0.90
  -7   0  28   -1.00    0.80
  -7   0  28    1.00    0.80
  -7   0  28    0.40    0.80
  -8   0  28    8.20    1.40
  -8   0  28    7.60    1.40
  -8   0  28    7.50    1.40
  -9   0  28    0.50    0.60
  -9   0  28   -0.10    0.60
   7   0  29   63.69    2.60
   7   0  29   62.29    2.70
   7   0  29   62.39    2.50
   7   0  29   63.99    3.00
   6   0  29   -0.30    0.90
   6   0  29    1.30    0.70
   6   0  29   -0.70    0.80
   6   0  29   -0.10    0.70
   5   0  29   35.20    2.30
   5   0  29   36.00    2.70
   5   0  29   38.50    2.80
   5   0  29   38.20    2.80
   5   0  29   31.70    2.40
   4   0  29   -0.90    0.80
   4   0  29    1.10    1.00
   4   0  29    0.10    0.80
   4   0  29   -0.20    0.90
   4   0  29    0.90    0.80
   3   0  29   46.10    2.70
   3   0  29   46.30    2.90
   3   0  29   45.90    3.80
   3   0  29   49.80    3.40
   3   0  29   47.00    3.40
   3   0  29   51.29    3.40
   2   0  29   -0.10    0.80
   2   0  29    0.10    0.90
   2   0  29    0.80    1.00
   2   0  29   -0.20    1.20
   2   0  29    0.60    1.00
   1   0  29    8.00    1.80
   1   0  29    7.20    1.60
   1   0  29    8.10    1.80
   1   0  29    8.30    1.90
   1   0  29    7.80    1.80
   1   0  29    8.40    1.80
   0   0  29   -0.70    0.90
   0   0  29    1.30    1.20
   0   0  29   -1.00    1.10
   0   0  29   -1.10    1.00
   0   0  29   -0.10    1.30
  -1   0  29    1.20    1.20
  -1   0  29    1.10    1.00
  -1   0  29    1.20    1.20
  -1   0  29    0.50    1.10
  -1   0  29    1.00    1.20
  -1   0  29    1.80    1.10
  -2   0  29    0.90    1.00
  -2   0  29   -0.40    0.80
  -2   0  29   -0.40    0.80
  -2   0  29    0.40    0.90
  -2   0  29    1.20    1.00
  -2   0  29    0.50    1.00
  -3   0  29   25.50    2.70
  -3   0  29   18.40    2.70
  -3   0  29   26.50    2.60
  -3   0  29   29.00    2.80
  -3   0  29   23.70    2.50
  -4   0  29   -0.10    0.90
  -4   0  29    0.90    1.00
  -4   0  29    0.00    1.00
  -4   0  29   -1.50    0.80
  -5   0  29   14.50    1.90
  -5   0  29   13.00    1.90
  -6   0  29    0.40    0.90
  -6   0  29    0.60    0.80
  -6   0  29    0.70    0.90
  -7   0  29    1.80    0.80
  -7   0  29    1.30    0.80
  -7   0  29    0.80    0.80
  -8   0  29    0.60    0.60
  -8   0  29    0.70    0.70
   6   0  30    3.10    0.80
   6   0  30    2.90    0.80
   6   0  30    2.80    0.80
   6   0  30    3.80    1.00
   5   0  30   -0.80    0.70
   5   0  30   -0.20    0.70
   5   0  30   -0.60    0.70
   5   0  30   -1.30    0.70
   5   0  30   -1.00    0.60
   4   0  30    4.30    1.10
   4   0  30    5.60    1.40
   4   0  30    2.70    0.90
   4   0  30    4.10    1.20
   4   0  30    6.60    1.10
   3   0  30    1.70    1.10
   3   0  30    0.40    0.90
   3   0  30    0.10    0.80
   3   0  30    0.50    0.90
   3   0  30   -0.50    0.90
   2   0  30    0.40    1.00
   2   0  30   -0.50    0.70
   2   0  30    0.30    0.80
   2   0  30    0.40    1.10
   2   0  30    3.20    1.10
   1   0  30    1.50    0.90
   1   0  30   -0.60    0.90
   0   0  30    1.30    1.00
   0   0  30   -0.30    1.00
   0   0  30    4.20    2.00
   0   0  30    0.10    0.90
   0   0  30    2.10    1.00
  -1   0  30   -1.40    1.00
  -1   0  30   -0.60    0.90
  -1   0  30    1.30    1.00
  -1   0  30   -0.20    0.90
  -1   0  30    1.90    0.90
  -2   0  30    3.50    1.20
  -2   0  30    3.10    1.50
  -2   0  30    2.10    1.30
  -2   0  30    2.00    1.10
  -2   0  30    2.30    1.20
  -2   0  30    1.50    1.40
  -3   0  30    0.20    0.90
  -3   0  30    0.10    1.00
  -3   0  30    0.00    0.90
  -3   0  30    0.30    0.90
  -3   0  30    1.90    1.00
  -4   0  30    1.90    1.10
  -4   0  30    3.50    1.10
  -4   0  30    1.40    1.00
  -4   0  30    2.00    1.00
  -4   0  30    0.90    0.90
  -5   0  30    1.20    0.70
  -5   0  30    1.00    0.80
  -6   0  30   46.60    2.70
  -6   0  30   46.50    2.60
  -6   0  30   48.50    2.80
  -7   0  30   -1.00    0.70
  -7   0  30   -1.30    0.80
  -7   0  30   -1.00    0.60
   4   0  31   -0.50    0.70
   4   0  31   -0.20    1.00
   3   0  31   20.50    2.00
   3   0  31   20.00    1.90
   3   0  31   18.70    1.90
   2   0  31    0.90    0.80
   2   0  31    0.70    0.80
   2   0  31    0.40    1.10
   2   0  31    0.40    0.80
   1   0  31    5.90    1.30
   1   0  31    7.20    1.40
   1   0  31    6.90    1.40
   1   0  31    3.70    1.10
   0   0  31   -0.20    0.80
   0   0  31   -0.60    0.70
   0   0  31   -1.10    0.80
   0   0  31   -1.10    0.70
  -1   0  31    2.70    0.90
  -1   0  31    3.20    1.00
  -1   0  31    2.20    1.00
  -1   0  31    2.90    1.10
  -2   0  31    0.20    0.80
  -2   0  31   -0.50    0.70
  -2   0  31   -0.30    1.10
  -2   0  31    0.60    0.80
  -2   0  31    1.10    0.70
  -3   0  31    7.80    1.40
  -3   0  31    7.80    1.40
  -3   0  31    6.80    1.30
  -4   0  31    0.40    0.70
  -4   0  31    0.00    0.80
  -4   0  31    1.10    0.70
  -5   0  31    1.00    1.00
  -5   0  31   -0.30    0.60
  -5   0  31    0.90    0.60
  -6   0  31    0.20    0.60
  -6   0  31    0.40    0.50
  -6   0  31    0.20    0.60
   3   0  32    1.20    0.60
   3   0  32   -0.60    0.50
   2   0  32    0.00    0.90
   2   0  32   -0.10    0.60
   1   0  32   -0.50    0.60
   1   0  32   -0.90    0.60
   1   0  32    0.30    0.60
   0   0  32    2.10    0.90
   0   0  32    2.10    1.00
   0   0  32    2.60    0.90
   0   0  32    3.10    1.00
  -1   0  32    0.30    0.60
  -1   0  32    0.50    0.60
  -1   0  32   -0.10    0.80
  -2   0  32   -1.00    0.70
  -2   0  32    0.60    0.80
  -2   0  32    0.60    0.70
  -2   0  32    0.80    0.70
  -3   0  32   -0.30    0.60
  -3   0  32    0.80    0.70
  -3   0  32   -0.60    0.60
  -4   0  32   -0.60    0.60
  -4   0  32    1.30    0.70
  -4   0  32   -0.70    0.60
  -4   1  32    1.00    0.70
  -4   1  32    0.70    0.60
  -4   1  32    1.30    0.70
  -3   1  32   -0.60    0.90
  -3   1  32    3.00    0.90
  -3   1  32    1.70    0.70
  -2   1  32    0.10    0.60
  -2   1  32    1.00    0.70
  -2   1  32    0.40    0.70
  -1   1  32    3.90    0.90
  -1   1  32    3.70    0.90
   0   1  32    3.60    1.10
   0   1  32    5.20    1.10
   0   1  32    4.40    1.00
   0   1  32    4.70    1.00
   1   1  32    0.20    0.70
   1   1  32   -0.10    0.60
   1   1  32    0.60    0.60
   2   1  32    1.60    0.70
   2   1  32    1.40    1.20
   3   1  32    0.20    0.70
   3   1  32    0.40    0.60
  -6   1  31    1.60    0.80
  -6   1  31    1.20    0.60
  -6   1  31    0.50    0.50
  -5   1  31   -0.10    0.70
  -5   1  31    0.90    0.70
  -5   1  31    0.00    0.60
  -4   1  31    1.30    0.70
  -4   1  31    0.90    0.80
  -4   1  31   -0.50    0.80
  -4   1  31    2.80    1.00
  -3   1  31    0.10    0.70
  -3   1  31    0.70    0.70
  -3   1  31   -0.60    0.60
  -2   1  31   -1.20    1.10
  -2   1  31   -0.20    0.70
  -2   1  31    0.60    0.80
  -2   1  31    1.60    0.90
  -2   1  31    1.10    0.80
  -1   1  31    0.30    0.80
  -1   1  31   -0.30    0.70
  -1   1  31   -0.40    0.70
  -1   1  31   -0.90    0.80
   0   1  31    0.90    0.90
   0   1  31    2.10    1.00
   0   1  31    0.70    0.90
   0   1  31    0.40    0.80
   1   1  31    4.40    1.10
   1   1  31    3.10    1.10
   1   1  31    4.40    1.20
   1   1  31    3.80    1.10
   2   1  31    0.60    0.60
   2   1  31   -0.30    0.70
   2   1  31   -0.40    0.80
   2   1  31   -0.70    0.60
   3   1  31    2.10    1.00
   3   1  31    2.50    0.90
   3   1  31    1.50    0.80
   4   1  31    0.80    0.70
   4   1  31    1.00    1.10
  -7   1  30    4.00    0.90
  -6   1  30    0.60    0.70
  -6   1  30    0.00    0.70
  -5   1  30    4.20    1.20
  -5   1  30    1.60    0.90
  -5   1  30    1.90    2.00
  -5   1  30    3.90    1.10
  -4   1  30    6.90    1.30
  -4   1  30    3.70    1.10
  -4   1  30    4.20    1.20
  -4   1  30    5.40    1.40
  -3   1  30    0.80    1.00
  -3   1  30    0.40    0.90
  -3   1  30   -0.10    0.90
  -3   1  30    0.30    0.90
  -2   1  30    3.60    1.40
  -2   1  30   -0.30    0.80
  -2   1  30    1.60    1.20
  -1   1  30   -0.20    0.80
  -1   1  30   -1.30    0.90
  -1   1  30    0.90    1.10
  -1   1  30    0.50    0.90
   0   1  30    0.80    1.00
   0   1  30    3.80    1.30
   0   1  30    1.30    1.30
   0   1  30    4.10    1.60
   1   1  30    4.00    1.70
   1   1  30    2.20    1.20
   1   1  30    3.80    1.20
   2   1  30    6.40    1.50
   2   1  30    4.90    1.40
   2   1  30    6.90    1.40
   2   1  30    6.00    1.30
   2   1  30    6.10    1.40
   3   1  30   -0.20    0.70
   3   1  30    0.50    0.90
   3   1  30    0.70    1.00
   3   1  30    1.40    1.00
   3   1  30    1.50    1.00
   3   1  30    0.30    0.80
   4   1  30    0.60    0.90
   4   1  30    0.80    0.80
   4   1  30   -0.60    0.80
   4   1  30   -0.90    0.70
   4   1  30   -0.20    0.80
   5   1  30   -1.10    0.70
   5   1  30    0.00    0.70
   5   1  30   -0.60    0.60
   5   1  30    0.70    0.70
   5   1  30    0.40    0.80
   6   1  30    2.20    0.80
   6   1  30    1.50    0.70
   6   1  30   -0.30    0.60
  -8   1  29    0.00    0.60
  -7   1  29    6.40    1.30
  -7   1  29    5.70    1.30
  -7   1  29    5.40    1.20
  -6   1  29    3.50    1.10
  -6   1  29    3.10    1.10
  -6   1  29    3.20    1.10
  -5   1  29    1.50    1.10
  -5   1  29    2.30    1.00
  -5   1  29    0.70    1.00
  -4   1  29    1.00    1.00
  -4   1  29    1.90    1.10
  -4   1  29    1.00    1.00
  -4   1  29    1.30    1.10
  -4   1  29    4.60    1.50
  -3   1  29   16.80    2.30
  -3   1  29   19.50    2.30
  -3   1  29   16.80    2.30
  -3   1  29   15.40    2.50
  -3   1  29   13.50    2.00
  -3   1  29   18.00    2.30
  -2   1  29    2.40    1.20
  -2   1  29    2.20    1.30
  -2   1  29    0.60    1.00
  -2   1  29    1.30    1.00
  -2   1  29    2.20    1.10
  -2   1  29    1.50    1.20
  -1   1  29    0.40    1.10
  -1   1  29    0.60    1.10
  -1   1  29   -0.70    1.00
  -1   1  29   -0.30    1.00
  -1   1  29    0.20    1.00
  -1   1  29   -0.20    1.00
   0   1  29   23.40    2.60
   0   1  29   20.60    2.60
   0   1  29   21.40    2.60
   0   1  29   26.00    2.70
   0   1  29   24.10    2.70
   0   1  29   23.10    2.70
   1   1  29    0.20    1.00
   1   1  29    0.00    0.90
   1   1  29    0.70    1.00
   1   1  29   -0.20    0.80
   1   1  29    1.10    1.10
   2   1  29    1.50    1.10
   2   1  29    2.90    1.20
   2   1  29    1.70    1.10
   2   1  29    2.50    1.20
   2   1  29    1.60    1.20
   2   1  29    2.90    1.20
   3   1  29   -0.30    1.00
   3   1  29    0.10    0.90
   3   1  29    1.00    1.00
   3   1  29    3.30    1.30
   3   1  29    2.80    1.00
   3   1  29    2.20    1.10
   4   1  29   -0.80    0.80
   4   1  29   -0.20    0.80
   4   1  29    0.80    0.90
   4   1  29    1.10    0.80
   5   1  29    3.70    1.00
   5   1  29    2.20    1.00
   5   1  29    2.80    0.90
   5   1  29    1.90    1.00
   5   1  29    2.90    1.10
   6   1  29    2.00    0.90
   6   1  29    0.70    0.80
   6   1  29    1.00    0.80
   6   1  29    2.30    0.90
   7   1  29   24.70    2.00
   7   1  29   25.00    1.70
   7   1  29   24.40    1.80
   7   1  29   23.90    1.70
  -9   1  28    5.60    1.00
  -9   1  28    3.90    1.00
  -9   1  28    6.30    1.50
  -8   1  28   14.30    1.70
  -8   1  28   13.60    1.70
  -8   1  28    9.30    1.60
  -7   1  28    0.20    0.90
  -7   1  28   -0.20    0.70
  -7   1  28    1.50    0.90
  -6   1  28    7.40    1.50
  -6   1  28    6.10    1.60
  -6   1  28    7.30    1.70
  -6   1  28    5.70    1.30
  -5   1  28   21.90    2.40
  -5   1  28   22.40    2.50
  -5   1  28   24.60    2.70
  -5   1  28   20.50    2.60
  -5   1  28   30.80    3.70
  -4   1  28    3.80    1.40
  -4   1  28    2.00    1.20
  -4   1  28    2.70    1.30
  -4   1  28    5.10    1.40
  -4   1  28    3.80    1.30
  -3   1  28    1.30    1.20
  -3   1  28   -0.10    1.20
  -3   1  28   -0.10    1.10
  -3   1  28   -1.50    0.80
  -3   1  28    2.70    1.30
  -2   1  28   20.40    2.70
  -2   1  28   24.80    3.00
  -2   1  28   25.40    3.00
  -2   1  28   15.80    2.50
  -2   1  28   20.70    2.60
  -2   1  28   20.80    2.80
  -1   1  28    0.90    1.30
  -1   1  28    1.20    1.10
  -1   1  28    1.20    1.30
  -1   1  28    3.40    1.30
  -1   1  28    1.10    1.10
  -1   1  28    1.40    1.40
  -1   1  28    4.40    1.60
   0   1  28   35.00    3.50
   0   1  28   36.20    3.40
   0   1  28   31.60    3.20
   0   1  28   28.30    3.00
   0   1  28   38.70    3.50
   0   1  28   31.90    3.20
   0   1  28   33.10    3.40
   1   1  28   -0.10    1.10
   1   1  28    1.00    1.20
   1   1  28    2.10    1.10
   1   1  28    1.10    1.20
   1   1  28   -0.20    1.10
   1   1  28    0.40    1.20
   1   1  28   -0.60    1.10
   2   1  28    1.30    1.20
   2   1  28   -0.10    1.10
   2   1  28    0.20    1.10
   2   1  28    2.50    1.70
   2   1  28    0.00    1.10
   2   1  28    1.70    1.10
   2   1  28   -0.80    0.90
   2   1  28    0.30    1.10
   3   1  28    3.60    1.30
   3   1  28    2.20    1.30
   3   1  28    0.70    1.20
   3   1  28    1.00    1.10
   3   1  28    2.00    1.30
   3   1  28    2.50    1.20
   3   1  28    2.00    1.10
   3   1  28    1.20    1.20
   4   1  28    3.30    1.40
   4   1  28    3.50    1.20
   4   1  28    3.00    1.30
   4   1  28    2.90    1.40
   4   1  28    2.30    1.30
   4   1  28    4.70    1.40
   5   1  28    0.00    1.40
   5   1  28    0.50    0.90
   5   1  28    2.40    1.50
   5   1  28    2.10    0.80
   6   1  28    1.80    0.90
   6   1  28    0.90    0.90
   6   1  28   -1.20    0.60
   6   1  28    0.80    0.80
   6   1  28    2.00    0.90
   7   1  28    1.60    0.80
   7   1  28    0.80    0.70
   7   1  28    0.90    0.70
   7   1  28    1.00    0.80
   8   1  28   19.60    1.60
   8   1  28   19.90    1.60
   8   1  28   20.00    1.80
   8   1  28   17.00    1.50
 -10   1  27    1.60    0.70
  -9   1  27   -0.60    0.60
  -9   1  27   -0.50    0.60
  -8   1  27    1.60    1.00
  -8   1  27    1.00    0.80
  -8   1  27    0.50    0.90
  -7   1  27    4.00    1.20
  -7   1  27    5.10    1.40
  -7   1  27    3.50    1.30
  -6   1  27   84.49    4.20
  -6   1  27   75.19    5.00
  -6   1  27   81.49    4.50
  -6   1  27   81.79    4.40
  -6   1  27   75.89    3.80
  -5   1  27    0.90    1.30
  -5   1  27   -0.60    1.00
  -5   1  27    1.30    0.90
  -5   1  27    1.00    1.10
  -5   1  27    0.40    1.10
  -4   1  27    2.70    1.30
  -4   1  27    2.90    1.50
  -4   1  27    0.10    1.00
  -4   1  27    0.40    1.30
  -4   1  27    2.50    1.40
  -3   1  27    0.50    1.10
  -3   1  27    0.80    1.20
  -3   1  27    1.40    1.50
  -3   1  27    0.50    1.20
  -3   1  27    1.60    1.20
  -3   1  27    0.20    1.20
  -2   1  27    6.10    1.90
  -2   1  27    5.80    1.80
  -2   1  27    3.70    1.50
  -2   1  27    5.20    1.80
  -2   1  27    7.50    2.00
  -2   1  27    7.20    1.90
  -1   1  27   54.39    5.10
  -1   1  27   50.89    4.10
  -1   1  27   50.59    4.00
  -1   1  27   58.09    6.20
  -1   1  27   52.89    4.50
  -1   1  27   47.60    3.80
  -1   1  27   55.99    4.70
   0   1  27   15.90    3.00
   0   1  27   15.50    3.00
   0   1  27   15.10    2.60
   0   1  27   17.30    2.40
   0   1  27   15.80    2.90
   0   1  27   17.10    2.90
   0   1  27   19.40    2.90
   0   1  27   15.20    3.10
   1   1  27   37.80    3.70
   1   1  27   39.30    3.60
   1   1  27   33.20    3.50
   1   1  27   34.20    3.50
   1   1  27   33.30    3.10
   1   1  27   34.80    3.30
   1   1  27   36.00    3.50
   1   1  27   40.60    3.70
   1   1  27   37.30    3.80
   2   1  27   19.90    2.70
   2   1  27   25.50    2.80
   2   1  27   26.30    3.00
   2   1  27   22.50    3.00
   2   1  27   20.50    2.60
   2   1  27   21.10    3.00
   2   1  27   25.90    3.10
   2   1  27   24.20    3.00
   2   1  27   27.20    3.20
   3   1  27    5.30    1.50
   3   1  27    0.90    1.40
   3   1  27    4.20    1.70
   3   1  27    5.30    1.70
   3   1  27    3.60    1.60
   3   1  27    3.60    1.60
   3   1  27    4.00    1.40
   3   1  27    4.10    1.50
   4   1  27    5.50    1.60
   4   1  27    7.90    2.00
   4   1  27    6.00    1.70
   4   1  27    7.30    3.40
   4   1  27    7.70    1.60
   4   1  27    7.40    1.80
   4   1  27    7.00    1.90
   5   1  27    4.10    1.40
   5   1  27    2.90    1.20
   5   1  27    5.00    1.60
   5   1  27    4.30    1.50
   5   1  27    3.80    1.40
   5   1  27    3.00    1.40
   6   1  27    0.10    0.80
   6   1  27   -1.40    1.00
   6   1  27    0.80    1.00
   6   1  27    0.80    1.10
   7   1  27    1.30    1.20
   7   1  27    1.70    0.80
   7   1  27    1.60    1.00
   7   1  27    1.90    0.90
   7   1  27    2.00    0.90
   8   1  27    1.50    0.70
   8   1  27    1.50    0.70
   8   1  27    1.80    0.80
   9   1  27   21.10    1.80
   9   1  27   23.30    1.70
   9   1  27   20.30    1.50
 -11   1  26    0.20    0.50
 -11   1  26   -0.30    0.60
 -10   1  26    0.50    0.70
 -10   1  26   -0.80    0.70
 -10   1  26   -1.20    0.60
  -9   1  26    1.20    1.00
  -9   1  26    0.90    0.80
  -9   1  26    1.20    0.90
  -8   1  26   -0.10    0.70
  -8   1  26   -0.40    0.80
  -7   1  26    6.20    1.70
  -7   1  26    5.80    1.60
  -7   1  26    6.60    1.60
  -6   1  26    5.10    1.70
  -6   1  26    4.80    1.70
  -6   1  26    4.10    1.50
  -6   1  26    4.40    1.40
  -6   1  26    2.70    1.30
  -5   1  26    6.20    1.70
  -5   1  26    3.50    1.50
  -5   1  26    2.80    1.50
  -5   1  26    5.20    1.70
  -5   1  26    3.90    1.70
  -4   1  26    4.80    2.60
  -4   1  26    5.50    2.00
  -4   1  26    4.40    1.60
  -4   1  26    3.90    1.80
  -3   1  26    2.70    1.30
  -3   1  26    4.30    1.70
  -3   1  26   -1.90    1.70
  -3   1  26    0.60    1.30
  -3   1  26    2.60    1.30
  -3   1  26    2.30    1.40
  -2   1  26    9.70    2.30
  -2   1  26   11.80    2.40
  -2   1  26    8.50    2.30
  -2   1  26    1.60    2.70
  -2   1  26    8.80    2.20
  -2   1  26   10.80    2.40
  -2   1  26    7.80    2.10
  -1   1  26    0.10    1.20
  -1   1  26    0.10    1.90
  -1   1  26   -1.40    1.10
  -1   1  26    1.00    1.50
  -1   1  26   -1.60    1.30
  -1   1  26    0.90    1.30
  -1   1  26    1.70    1.40
   0   1  26    4.90    1.80
   0   1  26    5.60    1.90
   0   1  26    4.60    1.80
   0   1  26    5.40    1.80
   0   1  26    3.60    1.70
   0   1  26    7.10    1.90
   0   1  26    3.70    1.90
   0   1  26    8.40    2.20
   1   1  26    1.00    1.30
   1   1  26   -0.30    1.10
   1   1  26   -0.30    1.50
   1   1  26   -0.80    1.00
   1   1  26   -0.70    1.30
   1   1  26   -1.40    1.10
   1   1  26   -1.70    1.10
   2   1  26    1.30    1.40
   2   1  26    0.30    1.20
   2   1  26   -0.80    1.80
   2   1  26   -0.30    2.00
   2   1  26    0.30    1.40
   2   1  26    2.10    1.40
   2   1  26    0.00    1.30
   2   1  26   -0.20    1.40
   2   1  26   -0.30    1.70
   3   1  26   -0.30    1.20
   3   1  26   -0.50    1.20
   3   1  26    1.30    1.30
   3   1  26   -0.70    1.90
   3   1  26    1.10    1.30
   3   1  26   -0.70    1.20
   4   1  26   10.70    1.90
   4   1  26   10.90    2.10
   4   1  26    9.60    2.10
   4   1  26    7.50    2.00
   4   1  26    9.00    2.10
   4   1  26    8.00    2.10
   4   1  26    6.40    1.60
   4   1  26    6.50    2.00
   4   1  26    8.00    1.90
   5   1  26   19.70    2.90
   5   1  26   20.70    2.50
   5   1  26   21.50    2.90
   5   1  26   22.90    2.60
   5   1  26   23.40    2.70
   5   1  26   21.90    2.90
   6   1  26   -0.80    0.80
   6   1  26    2.00    1.10
   6   1  26   -0.10    0.90
   6   1  26   -1.00    0.80
   6   1  26    1.00    1.10
   6   1  26    0.90    1.10
   7   1  26    1.70    0.90
   7   1  26    1.40    1.10
   7   1  26    3.40    1.30
   7   1  26    1.20    1.00
   7   1  26    2.60    1.50
   8   1  26    3.70    1.10
   8   1  26    3.70    1.20
   8   1  26    3.00    1.00
   8   1  26    4.40    1.30
   8   1  26    3.40    1.10
   9   1  26    1.20    0.70
   9   1  26    2.00    0.90
   9   1  26    0.10    0.80
   9   1  26    1.10    0.70
 -11   1  25    1.50    0.80
  10  -1 -25   -0.80    0.90
 -10   1  25    0.40    0.80
 -10   1  25    1.10    0.90
 -10   1  25    1.00    0.80
  -9   1  25   -0.50    0.80
  -9   1  25   -0.70    0.80
  -8   1  25   22.70    2.70
  -8   1  25   15.70    2.30
  -8   1  25   19.90    2.20
  -8   1  25   16.40    2.30
  -7   1  25   29.00    3.10
  -7   1  25   21.80    2.80
  -7   1  25   21.60    2.80
  -7   1  25   27.20    2.50
  -6   1  25    2.30    1.50
  -6   1  25    3.10    1.40
  -6   1  25    3.50    1.80
  -6   1  25    3.50    1.50
  -6   1  25    4.40    1.70
  -5   1  25   15.40    2.80
  -5   1  25   18.20    3.40
  -5   1  25   10.90    2.30
  -5   1  25   13.70    2.50
  -4   1  25   91.69    5.20
  -4   1  25   87.79    5.10
  -4   1  25   77.29    4.90
  -4   1  25   91.69    5.30
  -4   1  25   91.39    5.50
  -3   1  25   25.40    3.50
  -3   1  25   27.10    3.40
  -3   1  25   29.20    3.30
  -3   1  25   28.80    3.40
  -3   1  25   27.30    3.50
  -3   1  25   27.50    3.40
  -2   1  25   39.10    3.80
  -2   1  25   42.40    3.90
  -2   1  25   48.40    4.20
  -2   1  25   47.00    4.20
  -2   1  25   45.50    4.00
  -2   1  25   56.99    4.60
  -2   1  25   51.39    4.20
  -1   1  25    1.60    1.40
  -1   1  25    3.80    1.80
  -1   1  25   -1.70    1.30
  -1   1  25    2.00    1.50
  -1   1  25    0.90    1.70
  -1   1  25    0.50    1.40
  -1   1  25    2.60    1.60
  -1   1  25    5.40    1.80
   0   1  25    5.60    1.80
   0   1  25    7.40    2.10
   0   1  25    8.70    2.20
   0   1  25    2.50    1.70
   0   1  25    7.10    2.10
   0   1  25    6.50    2.00
   0   1  25    4.50    2.00
   0   1  25    8.20    2.10
   0   1  25    6.30    2.10
   1   1  25   16.70    2.90
   1   1  25   23.00    3.30
   1   1  25   18.90    2.90
   1   1  25   15.20    2.50
   1   1  25   16.70    3.00
   1   1  25   16.30    2.90
   1   1  25   16.40    2.80
   1   1  25   22.00    2.80
   1   1  25   17.10    2.70
   1   1  25   15.60    3.00
   1   1  25   15.90    2.70
   2   1  25    2.50    1.60
   2   1  25    4.30    1.70
   2   1  25    2.50    1.60
   2   1  25    5.00    1.90
   2   1  25    0.40    1.50
   2   1  25    7.40    1.90
   2   1  25    4.50    1.70
   2   1  25    7.20    1.90
   2   1  25    7.20    2.00
   2   1  25    7.40    2.00
   2   1  25    3.70    1.80
   2   1  25    6.20    1.70
   3   1  25   -1.10    1.20
   3   1  25    1.50    1.20
   3   1  25    1.50    1.50
   3   1  25    1.40    1.50
   3   1  25    1.30    1.70
   3   1  25    3.50    1.70
   3   1  25    0.80    1.40
   3   1  25    3.80    1.70
   3   1  25    2.60    1.50
   3   1  25   -1.00    1.40
   3   1  25    1.80    1.50
   4   1  25   18.00    3.50
   4   1  25   21.70    3.10
   4   1  25   21.40    3.00
   4   1  25   19.90    2.80
   4   1  25   17.70    2.50
   4   1  25   18.00    2.90
   4   1  25   23.20    3.10
   4   1  25   18.60    2.50
   4   1  25   19.70    3.10
   5   1  25   25.20    3.30
   5   1  25   21.70    2.70
   5   1  25   22.60    3.20
   5   1  25   31.30    3.20
   5   1  25   24.30    3.20
   5   1  25   18.90    2.60
   5   1  25   18.40    3.00
   6   1  25   12.90    2.00
   6   1  25   11.50    2.00
   6   1  25   17.60    2.70
   6   1  25   20.50    2.70
   6   1  25   16.80    2.80
   6   1  25   15.40    2.70
   7   1  25   -0.20    0.90
   7   1  25    0.60    1.20
   7   1  25    0.50    1.00
   7   1  25    1.40    1.00
   7   1  25   -1.50    0.90
   7   1  25   -0.30    1.00
   8   1  25    5.80    1.20
   8   1  25    4.50    1.50
   8   1  25    5.30    1.40
   8   1  25    4.90    1.40
   9   1  25   -0.40    0.70
   9   1  25   -0.30    0.70
   9   1  25    0.70    1.00
   9   1  25    1.50    0.90
  10   1  25    3.00    0.90
  10   1  25    3.80    1.10
  10   1  25    3.00    1.20
  12  -1 -24   -0.40    0.80
 -12   1  24   -0.20    0.60
 -12   1  24   -0.20    0.60
  11  -1 -24    0.90    0.80
 -11   1  24   -0.30    0.70
 -11   1  24    1.60    0.80
 -11   1  24    1.50    0.80
  10  -1 -24    1.80    0.90
 -10   1  24   -1.00    0.90
 -10   1  24    0.80    0.90
 -10   1  24    0.10    1.00
   9  -1 -24   31.90    2.60
  -9   1  24   35.90    2.80
  -9   1  24   36.90    3.50
  -9   1  24   30.20    2.80
  -8   1  24    1.00    1.30
  -8   1  24    2.80    1.40
  -8   1  24    3.80    1.40
  -8   1  24    5.50    1.50
  -7   1  24    9.50    1.90
  -7   1  24    8.30    1.90
  -7   1  24    6.70    1.90
  -7   1  24    6.30    2.50
  -6   1  24    2.30    1.40
  -6   1  24    1.90    1.40
  -6   1  24    2.80    1.50
  -6   1  24    3.50    1.70
  -5   1  24   10.50    2.50
  -5   1  24   13.50    2.50
  -5   1  24   11.70    2.40
  -5   1  24   12.50    2.40
  -5   1  24    8.80    2.20
  -4   1  24    1.20    1.40
  -4   1  24    2.80    1.30
  -4   1  24    1.00    1.60
  -4   1  24    2.50    1.40
  -3   1  24    5.30    1.90
  -3   1  24    6.70    1.90
  -3   1  24    4.60    1.90
  -3   1  24    3.00    2.00
  -3   1  24    0.90    1.80
  -3   1  24    8.60    2.20
  -2   1  24    9.80    2.00
  -2   1  24    6.70    2.20
  -2   1  24    0.50    1.60
  -2   1  24    5.10    1.90
  -2   1  24    4.70    1.90
  -2   1  24    7.30    2.10
  -2   1  24    4.50    1.60
  -2   1  24    4.60    1.90
  -2   1  24   10.80    2.50
  -1   1  24    8.20    2.20
  -1   1  24   11.50    2.40
  -1   1  24   10.40    2.50
  -1   1  24    7.80    2.20
  -1   1  24   12.60    2.70
  -1   1  24   14.40    2.70
  -1   1  24   13.50    2.70
  -1   1  24   13.00    2.70
  -1   1  24    8.60    2.40
  -1   1  24   13.30    2.30
   0   1  24   15.40    2.90
   0   1  24   16.60    2.60
   0   1  24   17.50    2.80
   0   1  24   11.50    2.50
   0   1  24   16.20    2.80
   0   1  24   13.50    2.80
   0   1  24    9.00    2.20
   0   1  24   14.10    2.90
   0   1  24   14.00    2.50
   0   1  24   23.30    3.40
   0   1  24   14.90    2.70
   0   1  24   17.70    3.00
   0   1  24   11.40    2.40
   1   1  24    2.30    1.40
   1   1  24   -0.80    1.50
   1   1  24    1.50    1.60
   1   1  24    0.20    1.40
   1   1  24   -0.50    1.50
   1   1  24   -0.10    1.40
   1   1  24   -0.40    1.30
   1   1  24   -0.70    1.50
   1   1  24   -1.70    1.30
   1   1  24   -0.10    1.20
   1   1  24    1.90    1.40
   1   1  24    0.70    1.40
   1   1  24   -0.70    1.50
   2   1  24   -0.90    1.40
   2   1  24   -2.30    1.10
   2   1  24    4.10    1.40
   2   1  24    2.30    1.60
   2   1  24    2.80    1.70
   2   1  24    0.10    1.40
   2   1  24    0.30    1.40
   2   1  24    0.30    1.50
   2   1  24   -2.20    1.10
   2   1  24    2.80    1.40
   2   1  24    0.10    1.30
   2   1  24    0.20    1.50
   3   1  24   47.70    4.30
   3   1  24   43.00    4.10
   3   1  24   49.10    4.40
   3   1  24   54.99    4.50
   3   1  24   47.10    3.80
   3   1  24   50.89    4.10
   3   1  24   46.70    3.90
   3   1  24   47.10    4.20
   3   1  24   45.80    4.20
   3   1  24   45.80    3.80
   3   1  24   40.50    3.70
   4   1  24    0.60    1.40
   4   1  24    1.10    1.30
   4   1  24   -2.80    1.30
   4   1  24   -2.00    0.90
   4   1  24   -0.10    1.40
   4   1  24    0.70    1.30
   4   1  24   -3.70    1.60
   4   1  24    0.60    1.30
   4   1  24    1.50    1.60
   4   1  24    1.30    1.30
   5   1  24   -0.10    1.20
   5   1  24    1.10    1.20
   5   1  24    1.90    1.40
   5   1  24    0.70    1.50
   5   1  24    0.70    1.20
   5   1  24    2.40    1.50
   5   1  24    1.50    1.30
   6   1  24    4.50    1.50
   6   1  24    4.70    1.70
   6   1  24    3.20    1.60
   6   1  24    3.00    1.60
   6   1  24    3.50    1.60
   6   1  24    0.50    1.30
   7   1  24    3.00    1.60
   7   1  24    6.00    1.80
   7   1  24    7.90    1.50
   7   1  24    4.00    1.50
   7   1  24    6.40    1.80
   7   1  24    5.00    1.40
   8   1  24    3.20    1.30
   8   1  24    4.60    1.50
   8   1  24    3.80    1.10
   8   1  24    5.20    1.40
   8   1  24    3.40    1.20
   9   1  24   18.90    2.00
   9   1  24   11.30    2.80
   9   1  24   14.60    2.20
   9   1  24   15.80    2.00
   9   1  24   16.00    1.70
  10   1  24    4.40    1.00
  10   1  24    5.10    1.20
  10   1  24    4.90    1.30
  10   1  24    3.90    1.10
  11   1  24   -0.50    0.40
  11   1  24   -0.10    0.50
  11   1  24   -0.30    0.60
  12  -1 -23    1.60    0.80
 -12   1  23    1.40    0.90
 -12   1  23    3.20    1.30
  11  -1 -23   10.10    1.50
 -11   1  23   11.80    1.70
 -11   1  23    9.40    1.70
 -11   1  23    8.50    1.60
  10  -1 -23    0.50    0.90
 -10   1  23   -0.90    0.80
 -10   1  23    1.00    1.00
   9  -1 -23    0.80    1.00
  -9   1  23   -0.90    1.00
  -9   1  23    0.60    1.10
  -9   1  23    0.30    0.90
   8  -1 -23    2.10    1.30
  -8   1  23    0.30    1.30
  -8   1  23   -0.50    1.00
  -8   1  23    0.50    1.20
  -8   1  23   -0.80    1.00
  -7   1  23    4.10    1.50
  -7   1  23    1.70    1.30
  -7   1  23    1.30    1.30
  -6   1  23    0.50    1.80
  -6   1  23    1.40    1.30
  -6   1  23    0.30    1.40
  -6   1  23    0.60    1.20
  -6   1  23    1.10    1.20
  -5   1  23   39.40    3.70
  -5   1  23   47.70    4.10
  -5   1  23   42.80    3.80
  -5   1  23   41.00    3.80
  -5   1  23   45.60    4.10
  -4   1  23   37.70    3.80
  -4   1  23   41.40    3.90
  -4   1  23   36.80    3.80
  -4   1  23   43.40    3.90
  -4   1  23   40.00    3.90
  -3   1  23   50.09    4.30
  -3   1  23   50.39    5.20
  -3   1  23   38.70    6.80
  -3   1  23   51.39    4.40
  -3   1  23   47.70    4.70
  -2   1  23   -0.70    1.50
  -2   1  23    1.00    2.20
  -2   1  23    1.20    2.50
  -2   1  23   -1.70    1.30
  -2   1  23   -3.60    1.80
  -2   1  23    2.00    1.50
  -2   1  23    1.00    1.70
  -2   1  23    0.40    1.80
  -2   1  23    2.00    1.70
   1  -1 -23   -3.30    3.40
  -1   1  23    2.70    1.60
  -1   1  23    5.20    2.00
  -1   1  23    2.30    1.50
  -1   1  23    3.10    2.00
  -1   1  23    2.00    1.70
  -1   1  23    3.80    1.90
  -1   1  23    6.10    1.80
  -1   1  23    6.50    2.00
  -1   1  23    0.80    1.60
  -1   1  23   -2.40    1.70
  -1   1  23    2.20    2.20
  -1   1  23    4.80    2.10
   0  -1 -23    9.90    4.60
   0   1  23    8.80    2.30
   0   1  23    8.30    2.00
   0   1  23    4.70    1.70
   0   1  23    6.60    2.40
   0   1  23    7.80    2.20
   0   1  23    4.00    1.90
   0   1  23    5.40    2.00
   0   1  23    5.70    2.10
   0   1  23    7.80    2.00
   0   1  23    8.60    2.40
   0   1  23    9.60    2.20
   0   1  23    5.10    1.90
   1   1  23   -3.50    1.90
   1   1  23    2.40    1.80
   1   1  23    1.80    1.90
   1   1  23   -1.70    1.40
   1   1  23    2.90    1.60
   1   1  23    0.60    2.30
   1   1  23   -1.70    1.40
   1   1  23    2.90    1.60
   1   1  23    2.70    1.60
   1   1  23    4.80    2.20
   1   1  23    4.30    1.70
   2   1  23  178.28    7.60
   2   1  23  181.08    7.80
   2   1  23  182.58    8.60
   2   1  23  183.28    7.90
   2   1  23  174.08    7.70
   2   1  23  181.78    7.90
   2   1  23  178.98    8.30
   2   1  23  163.68    9.50
   3   1  23   29.50    3.30
   3   1  23   30.80    3.70
   3   1  23   26.00    3.30
   3   1  23   28.40    3.00
   3   1  23   29.40    3.50
   3   1  23   32.50    3.60
   3   1  23   28.40    3.60
   3   1  23   25.90    3.50
   3   1  23   29.90    3.50
   3   1  23   27.30    3.50
   3   1  23   25.40    3.20
   3   1  23   35.10    3.70
   4   1  23    4.10    1.80
   4   1  23    0.30    1.50
   4   1  23   -0.30    1.60
   4   1  23    2.00    1.50
   4   1  23    3.60    1.40
   4   1  23    5.50    1.80
   4   1  23   -0.90    1.10
   4   1  23   -1.10    1.50
   4   1  23    0.00    1.40
   4   1  23    5.00    1.80
   4   1  23    1.70    1.30
   5   1  23    1.10    1.40
   5   1  23    1.20    1.40
   5   1  23    1.40    2.10
   5   1  23    1.10    1.40
   5   1  23    1.80    1.40
   5   1  23    2.20    1.30
   5   1  23    0.00    1.40
   5   1  23    4.20    1.90
   5   1  23    1.30    1.50
   5   1  23    4.30    2.10
   6   1  23    1.70    1.90
   6   1  23    3.60    1.60
   6   1  23    2.10    1.40
   6   1  23    3.80    1.70
   6   1  23    2.40    1.40
   6   1  23    2.00    1.50
   7   1  23   12.10    2.30
   7   1  23   11.20    2.40
   7   1  23   11.60    2.30
   7   1  23    7.70    1.80
   7   1  23    9.80    1.90
   7   1  23   11.10    2.30
   8   1  23    9.90    2.20
   8   1  23    6.30    1.80
   8   1  23    7.20    1.70
   8   1  23    9.50    1.70
   8   1  23    7.70    1.70
   8   1  23    9.90    2.00
   9   1  23   -0.50    0.80
   9   1  23    0.00    0.80
   9   1  23   -0.10    0.90
   9   1  23    1.30    1.00
   9   1  23    0.10    1.00
  10   1  23    0.50    0.80
  10   1  23    1.40    0.90
  10   1  23    0.00    0.80
  10   1  23    1.10    0.90
  10   1  23    1.60    1.00
  11   1  23   -0.40    0.70
  11   1  23    0.80    0.60
  11   1  23   -0.20    0.80
  13  -1 -22    1.10    0.60
 -13   1  22    0.30    0.70
 -13   1  22    0.40    0.60
  12  -1 -22   20.90    1.90
 -12   1  22   19.10    1.90
 -12   1  22   21.20    1.90
 -12   1  22   21.90    2.20
  11  -1 -22   52.59    3.10
 -11   1  22   58.39    3.10
 -11   1  22   60.49    3.70
  10  -1 -22   27.00    2.40
 -10   1  22   21.90    2.70
 -10   1  22   22.60    2.40
 -10   1  22   22.70    2.60
   9  -1 -22    5.10    1.40
  -9   1  22    4.30    1.40
  -9   1  22    5.00    1.50
  -9   1  22    3.30    1.50
   8  -1 -22   12.70    2.20
  -8   1  22    9.10    2.10
  -8   1  22   10.70    2.10
  -8   1  22    9.90    2.20
  -8   1  22   13.60    2.50
  -7   1  22   80.59    5.10
  -7   1  22   78.59    4.70
  -7   1  22   78.59    5.10
  -7   1  22   71.59    4.50
  -6   1  22    2.20    1.30
  -6   1  22    0.80    1.30
  -6   1  22    0.80    1.30
  -6   1  22   -3.20    1.30
  -6   1  22    3.10    1.90
  -5   1  22  160.28    6.80
  -5   1  22  140.89    8.30
  -5   1  22  160.38    7.10
  -5   1  22  165.68    7.10
  -4   1  22   19.70    2.80
  -4   1  22   15.00    2.70
  -4   1  22   14.80    2.70
  -4   1  22   11.50    2.60
  -4   1  22   15.70    2.90
   3  -1 -22   51.19    6.10
   3  -1 -22   35.70    6.60
  -3   1  22   38.50    3.80
  -3   1  22   40.50    3.80
  -3   1  22   32.40    3.80
  -3   1  22   34.10    3.50
  -3   1  22   36.90    3.80
  -3   1  22   32.70    4.00
  -3   1  22   36.30    3.70
  -3   1  22   31.90    6.50
   2  -1 -22    5.80    3.80
  -2   1  22    1.80    1.50
  -2   1  22   -1.10    1.40
  -2   1  22    2.40    1.40
  -2   1  22    0.70    1.40
  -2   1  22   -1.60    1.90
  -2   1  22   -0.70    1.40
  -2   1  22    0.60    1.60
  -2   1  22   -2.60    1.70
  -2   1  22    0.50    1.50
   1  -1 -22   10.40    3.50
   1  -1 -22    1.90    3.50
  -1   1  22    5.50    2.00
  -1   1  22    4.50    2.10
  -1   1  22    5.70    2.10
  -1   1  22    4.80    1.70
  -1   1  22    2.90    1.70
  -1   1  22    4.70    1.90
  -1   1  22    4.20    2.00
  -1   1  22    6.90    2.00
  -1   1  22    4.40    2.10
  -1   1  22    0.00    1.90
  -1   1  22    5.70    2.30
  -1   1  22    3.10    1.60
   0  -1 -22   -1.10    3.30
   0  -1 -22    6.30    3.10
   0   1  22    7.90    2.40
   0   1  22    5.90    2.00
   0   1  22    1.20    1.80
   0   1  22    6.00    1.90
   0   1  22   -0.10    1.70
   0   1  22    3.90    1.70
   0   1  22    4.60    1.90
   0   1  22    4.70    1.70
   0   1  22    4.00    1.80
   0   1  22    4.20    1.90
   0   1  22    2.20    1.60
   0   1  22    5.80    2.00
   0   1  22    2.80    1.90
  -1  -1 -22    2.60    4.10
  -1  -1 -22    4.60    3.90
   1   1  22   -1.40    1.40
   1   1  22    2.30    1.50
   1   1  22    1.80    1.50
   1   1  22    2.20    1.50
   1   1  22    0.80    1.50
   1   1  22    3.40    1.70
   1   1  22    1.40    1.70
   1   1  22    8.70    3.40
   1   1  22    1.80    1.70
   1   1  22    2.20    1.60
   1   1  22    2.50    1.60
   1   1  22    3.70    1.70
   1   1  22    3.00    1.60
  -2  -1 -22  177.78   12.50
   2   1  22  186.58    7.80
   2   1  22  184.18    7.80
   2   1  22  185.68    7.00
   2   1  22  179.38    7.80
   2   1  22  185.28    6.80
   2   1  22  189.28    7.60
   2   1  22  180.88    7.10
   2   1  22  185.28    7.60
   2   1  22  184.68    7.00
   2   1  22  193.18    7.90
   2   1  22  184.38    6.80
   2   1  22  189.38    7.80
  -3  -1 -22    5.60    5.70
  -3  -1 -22   12.30    5.40
   3   1  22   10.40    2.20
   3   1  22   14.40    2.80
   3   1  22   13.90    2.40
   3   1  22   11.40    2.50
   3   1  22   11.60    2.60
   3   1  22   11.60    2.60
   3   1  22   13.40    2.60
   3   1  22   12.70    2.40
   3   1  22   15.80    3.00
   3   1  22   16.00    2.70
   3   1  22   12.90    2.70
   3   1  22   15.70    3.00
   3   1  22   16.80    2.50
   4   1  22   21.80    3.00
   4   1  22   25.70    3.90
   4   1  22   25.30    3.50
   4   1  22   23.90    3.20
   4   1  22   27.40    3.70
   4   1  22   23.10    3.30
   4   1  22   26.90    3.50
   4   1  22   26.70    3.40
   4   1  22   32.40    4.80
   4   1  22   26.50    3.50
   5   1  22   59.99    4.80
   5   1  22   57.29    4.60
   5   1  22   64.99    4.70
   5   1  22   57.59    4.80
   5   1  22   54.59    4.20
   5   1  22   61.39    4.50
   5   1  22   60.19    4.30
   5   1  22   53.09    3.90
   5   1  22   56.09    4.30
   6   1  22    5.70    2.00
   6   1  22    8.40    2.20
   6   1  22    8.30    2.20
   6   1  22    6.70    1.70
   6   1  22    4.10    1.70
   6   1  22    9.50    2.10
   7   1  22    2.80    1.50
   7   1  22   -0.50    1.20
   7   1  22   -0.10    1.10
   7   1  22    1.70    1.40
   7   1  22   -0.90    1.20
   8   1  22    4.80    1.30
   8   1  22    5.30    1.80
   8   1  22    5.60    1.70
   8   1  22    5.50    1.50
   8   1  22    1.10    1.30
   8   1  22    4.70    1.80
   9   1  22   43.10    3.60
   9   1  22   39.60    3.20
   9   1  22   37.00    3.40
   9   1  22   41.40    3.00
   9   1  22   36.80    2.80
  10   1  22   -0.60    0.90
  10   1  22   -0.20    0.90
  10   1  22    0.10    0.80
  10   1  22   -0.40    1.00
  11   1  22    0.00    0.80
  11   1  22    0.10    0.80
  11   1  22    0.50    0.60
  11   1  22    0.00    0.80
  12   1  22    0.70    0.60
  12   1  22    1.00    0.50
  12   1  22    0.20    0.80
 -13   1  21    6.00    1.20
 -13   1  21    5.40    1.10
  12  -1 -21    6.30    1.40
 -12   1  21    6.50    1.20
 -12   1  21    5.70    1.40
 -12   1  21    3.50    1.20
  11  -1 -21   29.40    2.60
 -11   1  21   29.80    1.70
 -11   1  21   31.20    2.90
 -11   1  21   30.40    2.90
 -11   1  21   31.40    3.40
  10  -1 -21   23.40    2.60
 -10   1  21   24.50    3.00
 -10   1  21   28.40    1.90
 -10   1  21   21.60    2.90
 -10   1  21   26.70    2.70
   9  -1 -21   32.40    3.00
  -9   1  21   27.40    3.20
  -9   1  21   28.90    2.20
  -9   1  21   24.20    3.20
   8  -1 -21   88.19    4.90
  -8   1  21  102.79    5.10
  -8   1  21   96.09    3.40
  -8   1  21  100.49    5.70
  -8   1  21  102.59    5.60
  -8   1  21  100.89    5.20
   7  -1 -21   27.30    3.30
  -7   1  21   22.60    3.20
  -7   1  21   16.60    2.90
  -7   1  21   17.60    2.80
  -7   1  21   18.20    3.00
  -6   1  21   62.49    4.60
  -6   1  21   62.69    7.00
  -6   1  21   54.29    4.50
  -6   1  21   58.49    5.40
   5  -1 -21   27.40    6.30
   5  -1 -21   21.90    5.50
  -5   1  21   21.00    3.00
  -5   1  21   33.60    3.50
  -5   1  21   28.60    3.20
  -5   1  21   22.80    3.50
  -5   1  21   21.60    6.20
   4  -1 -21   56.19    8.20
   4  -1 -21   59.59    8.40
  -4   1  21   53.09    4.20
  -4   1  21   60.69    4.50
  -4   1  21   58.79    4.50
  -4   1  21   60.19    4.40
  -4   1  21   56.39    4.50
  -4   1  21   62.09    4.70
  -4   1  21   64.19    7.70
   3  -1 -21    4.20    2.40
   3  -1 -21    0.20    2.60
  -3   1  21   -1.90    1.30
  -3   1  21    0.80    1.60
  -3   1  21   -0.30    1.10
  -3   1  21   -0.60    1.70
  -3   1  21    4.10    1.70
  -3   1  21    3.50    2.80
  -3   1  21    2.40    1.50
   2  -1 -21    4.30    2.30
   2  -1 -21    2.00    2.80
  -2   1  21   -1.00    1.40
  -2   1  21    3.10    2.80
  -2   1  21    2.30    1.40
  -2   1  21    0.60    1.80
  -2   1  21    1.10    1.30
  -2   1  21    1.10    1.40
  -2   1  21    2.50    2.60
  -2   1  21    0.40    2.10
  -2   1  21    3.30    1.50
  -2   1  21   -2.00    1.50
  -2   1  21   -1.60    1.10
  -2   1  21   -0.40    1.30
   1  -1 -21    3.50    2.90
   1  -1 -21    3.10    2.60
  -1   1  21    0.80    1.70
  -1   1  21    0.60    1.40
  -1   1  21    1.50    1.20
  -1   1  21   -0.50    1.70
  -1   1  21   -1.30    1.40
  -1   1  21    1.90    1.60
  -1   1  21    0.20    1.60
  -1   1  21    0.70    1.40
  -1   1  21    1.90    1.60
  -1   1  21    0.80    1.40
   0  -1 -21    0.30    1.90
   0  -1 -21    1.30    2.80
   0   1  21    2.60    1.60
   0   1  21    2.10    1.50
   0   1  21    0.10    1.60
   0   1  21    2.70    1.40
   0   1  21    3.70    1.70
   0   1  21    5.10    2.20
   0   1  21   -0.50    1.30
   0   1  21   -0.80    1.30
   0   1  21    0.30    1.40
   0   1  21    1.70    1.60
   0   1  21    0.70    1.50
  -1  -1 -21   43.10    5.60
  -1  -1 -21   44.30    5.70
   1   1  21   31.70    4.10
   1   1  21   33.10    3.60
   1   1  21   40.30    3.80
   1   1  21   34.80    3.80
   1   1  21   30.60    3.30
   1   1  21   30.50    3.40
   1   1  21   36.00    4.00
   1   1  21   35.30    3.70
   1   1  21   36.10    3.70
   1   1  21   38.60    3.80
   1   1  21   35.80    3.70
   1   1  21   41.80    3.90
   1   1  21   37.10    3.80
  -2  -1 -21  489.05   18.60
  -2  -1 -21  494.95   17.10
   2   1  21  494.75   11.90
   2   1  21  519.25   11.60
   2   1  21  504.85   12.10
   2   1  21  499.45   12.50
   2   1  21  490.25   12.20
   2   1  21  492.75   11.20
   2   1  21  499.65   12.10
   2   1  21  491.85   11.70
   2   1  21  493.95   11.50
   2   1  21  492.45   11.00
   2   1  21  505.75   12.50
   2   1  21  502.85   12.40
   2   1  21  507.55   12.40
  -3  -1 -21   84.99    8.90
  -3  -1 -21   95.29    8.40
   3   1  21   93.19    5.60
   3   1  21   97.39    5.60
   3   1  21   92.49    5.30
   3   1  21   97.79    5.70
   3   1  21   94.69    5.50
   3   1  21   90.79    5.00
   3   1  21   96.39    5.20
   3   1  21   92.99    5.80
   3   1  21   85.69    5.40
   3   1  21   97.19    5.80
   3   1  21   93.49    5.90
   3   1  21   91.89    5.50
   3   1  21   89.49    5.30
  -4  -1 -21   59.89    7.00
  -4  -1 -21   47.30    7.40
   4   1  21   61.29    4.60
   4   1  21   57.99    4.80
   4   1  21   51.89    4.30
   4   1  21   53.09    4.60
   4   1  21   55.69    4.70
   4   1  21   61.59    4.40
   4   1  21   62.69    4.80
   4   1  21   58.99    4.50
   4   1  21   57.19    4.30
   4   1  21   52.79    4.00
   4   1  21   56.29    4.50
   4   1  21   61.79    4.40
   4   1  21   59.99    3.90
   5   1  21   10.40    2.50
   5   1  21   11.90    2.40
   5   1  21   14.70    3.00
   5   1  21   13.50    2.70
   5   1  21   11.70    2.80
   5   1  21   11.80    2.40
   5   1  21   14.10    2.60
   5   1  21   12.10    2.90
   5   1  21   14.80    2.90
   6   1  21   10.50    2.40
   6   1  21   12.10    2.40
   6   1  21    8.30    2.20
   6   1  21   10.10    2.20
   6   1  21    7.80    2.50
   6   1  21   11.70    2.60
   7   1  21    3.90    1.50
   7   1  21    1.90    1.20
   7   1  21    1.70    1.40
   7   1  21    0.60    1.60
   7   1  21    2.80    1.60
   7   1  21    0.90    1.60
   8   1  21   -0.30    1.20
   8   1  21    0.40    1.50
   8   1  21    1.20    1.40
   8   1  21   -0.50    1.00
   8   1  21   -1.20    1.00
   8   1  21   -2.00    1.60
   9   1  21    2.10    1.60
   9   1  21    2.30    1.30
   9   1  21    2.70    1.20
   9   1  21    2.00    1.20
   9   1  21    4.10    1.50
  10   1  21   14.80    2.00
  10   1  21   10.80    2.10
  10   1  21    8.90    1.70
  11   1  21    0.70    0.70
  11   1  21   -0.30    0.80
  11   1  21   -0.80    0.80
  11   1  21    0.70    0.90
  12   1  21    4.90    1.00
  12   1  21    4.10    1.10
  12   1  21    3.30    1.00
  12   1  21    3.60    0.90
  14  -1 -20   11.20    1.20
 -14   1  20    7.00    1.20
  13  -1 -20    7.00    1.30
 -13   1  20    5.60    1.00
 -13   1  20    4.10    1.10
 -13   1  20    4.50    1.00
  12  -1 -20    8.30    1.70
 -12   1  20    4.70    1.40
 -12   1  20    7.80    1.40
  11  -1 -20  107.49    4.90
 -11   1  20  108.49    4.70
 -11   1  20  111.49    3.90
 -11   1  20  115.49    5.20
 -11   1  20  112.59    5.50
  10  -1 -20   -0.50    1.20
 -10   1  20   -0.40    0.90
 -10   1  20   -2.00    1.00
 -10   1  20   -0.20    1.10
 -10   1  20    1.90    0.90
   9  -1 -20    7.60    2.00
  -9   1  20    8.70    1.60
  -9   1  20    5.60    2.00
  -9   1  20    7.60    2.00
  -9   1  20    7.50    2.10
   8  -1 -20   16.10    2.60
  -8   1  20   19.00    2.80
  -8   1  20   16.90    2.70
  -8   1  20   16.60    2.20
  -8   1  20   12.90    2.60
  -8   1  20   16.80    2.80
  -7   1  20   -0.70    1.40
  -7   1  20    0.40    1.30
  -7   1  20    1.40    1.60
   6  -1 -20   36.40    7.40
   6  -1 -20   25.10    5.80
  -6   1  20   32.10    6.40
  -6   1  20   32.70    3.60
  -6   1  20   40.80    4.10
  -6   1  20   40.10    3.80
  -6   1  20   36.70    3.80
  -6   1  20   43.50    3.60
  -5   1  20    4.50    1.90
  -5   1  20    7.40    2.00
  -5   1  20    5.50    1.90
  -5   1  20    4.00    2.00
  -5   1  20    5.90    2.00
   4  -1 -20   -2.80    2.30
   4  -1 -20    0.20    2.20
  -4   1  20    2.90    1.40
  -4   1  20    0.00    1.70
  -4   1  20    0.80    1.50
  -4   1  20    5.80    3.00
  -4   1  20    3.60    1.40
  -4   1  20   -0.20    1.20
  -4   1  20    1.90    1.70
   3  -1 -20   13.10    3.60
   3  -1 -20   14.30    3.90
  -3   1  20   11.80    2.50
  -3   1  20   11.00    3.70
  -3   1  20   11.10    2.50
  -3   1  20    7.30    2.70
  -3   1  20   14.70    2.50
  -3   1  20   12.60    2.30
   2  -1 -20   17.70    3.80
   2  -1 -20    9.40    3.40
  -2   1  20   14.00    2.70
  -2   1  20   14.00    2.70
  -2   1  20   12.20    3.10
  -2   1  20   20.40    3.10
  -2   1  20   15.50    2.70
  -2   1  20   10.30    3.40
  -2   1  20   16.90    3.00
  -2   1  20   16.40    3.00
   1  -1 -20    2.40    1.90
   1  -1 -20    0.70    2.10
  -1   1  20   -0.50    1.30
  -1   1  20    2.90    1.80
  -1   1  20    2.80    1.50
  -1   1  20    2.60    1.50
  -1   1  20    6.90    1.80
  -1   1  20    1.50    1.70
  -1   1  20    3.30    1.50
  -1   1  20    1.50    1.30
  -1   1  20   -1.60    1.50
   0  -1 -20    6.40    2.30
   0  -1 -20    5.90    2.70
   0   1  20    7.50    2.20
   0   1  20    6.70    2.30
   0   1  20    6.20    2.10
   0   1  20    5.80    2.00
   0   1  20    8.10    2.30
   0   1  20    3.50    2.00
   0   1  20    7.10    2.10
   0   1  20    9.10    2.20
   0   1  20    6.70    1.90
   0   1  20    8.20    2.00
  -1  -1 -20   -0.10    2.10
  -1  -1 -20   -1.50    1.80
   1   1  20    0.70    1.30
   1   1  20    0.30    1.50
   1   1  20    2.10    1.60
   1   1  20    3.20    1.50
   1   1  20    0.40    1.50
   1   1  20    0.30    1.70
   1   1  20    0.10    1.60
   1   1  20   -2.50    1.60
  -2  -1 -20  151.08    9.80
  -2  -1 -20  163.98    9.30
   2   1  20  153.18    6.40
   2   1  20  152.48    6.70
   2   1  20  153.68    6.20
   2   1  20  145.59    6.20
   2   1  20  149.39    6.50
   2   1  20  154.28    6.70
   2   1  20  146.19    9.00
   2   1  20  153.38    9.60
   2   1  20  155.38    7.00
   2   1  20  157.98    6.70
   2   1  20  157.48    6.80
   2   1  20  147.19    6.70
  -3  -1 -20   64.99    6.80
  -3  -1 -20   82.49    7.70
   3   1  20   73.89    4.90
   3   1  20   63.49    4.50
   3   1  20   70.99    4.80
   3   1  20   68.59    4.90
   3   1  20   61.99    4.60
   3   1  20   67.89    4.80
   3   1  20   66.39    4.90
   3   1  20   68.49    4.80
   3   1  20   65.79    4.80
   3   1  20   71.89    5.00
   3   1  20   75.49    5.10
  -4  -1 -20   -2.20    2.70
  -4  -1 -20    7.60    3.60
   4   1  20    2.00    1.80
   4   1  20    3.80    1.70
   4   1  20   -2.80    1.30
   4   1  20   -0.50    1.30
   4   1  20    1.10    1.40
   4   1  20    0.90    1.60
   4   1  20    3.80    1.70
   4   1  20   -1.30    1.60
   4   1  20    0.10    1.50
   4   1  20    0.70    1.50
   4   1  20    1.70    1.90
   4   1  20    1.70    1.70
   4   1  20    1.20    1.70
  -5  -1 -20    9.00    4.40
  -5  -1 -20   12.80    4.20
   5   1  20   12.60    2.90
   5   1  20   11.60    2.20
   5   1  20   14.80    3.00
   5   1  20   10.50    2.40
   5   1  20   17.10    2.50
   5   1  20   14.50    2.80
   5   1  20    9.70    2.40
   5   1  20   11.60    2.30
   5   1  20   10.20    2.70
   5   1  20    7.00    2.60
   6   1  20   -1.20    1.40
   6   1  20    3.20    1.60
   6   1  20    3.00    2.40
   6   1  20    0.60    1.40
   6   1  20    0.10    1.30
   6   1  20    0.10    1.30
   6   1  20    0.70    1.30
   7   1  20   14.10    2.40
   7   1  20   11.60    2.40
   7   1  20    7.50    2.30
   7   1  20   11.80    2.20
   7   1  20   13.20    2.60
   7   1  20    7.30    2.40
   8   1  20    1.20    1.40
   8   1  20    1.40    1.50
   8   1  20    1.50    1.40
   8   1  20   -2.00    1.20
   8   1  20   -0.50    1.20
   8   1  20    1.70    1.40
   9   1  20   19.80    2.80
   9   1  20   22.70    3.10
   9   1  20   23.40    2.90
   9   1  20   21.60    3.10
   9   1  20   20.70    2.50
  10   1  20   -0.30    0.90
  10   1  20    0.00    0.80
  10   1  20    1.40    1.10
  11   1  20   14.30    2.10
  11   1  20    8.50    1.40
  11   1  20    9.10    1.60
  12   1  20   -1.70    1.00
  12   1  20   -0.20    0.80
  12   1  20    0.30    0.70
  13   1  20   -0.20    0.40
 -14   1  19    0.40    0.60
 -14   1  19   -0.10    0.60
  13  -1 -19    2.70    1.10
 -13   1  19    4.90    0.90
 -13   1  19    5.60    1.70
 -13   1  19    3.80    1.10
 -13   1  19    4.50    1.10
  12  -1 -19    3.30    1.10
 -12   1  19    1.70    0.90
 -12   1  19    0.20    1.00
 -12   1  19    0.90    1.00
  11  -1 -19    8.80    1.90
 -11   1  19    7.40    1.90
 -11   1  19    5.80    1.50
 -11   1  19   10.80    2.10
 -11   1  19    8.90    2.10
 -10   1  19   69.99    4.70
 -10   1  19   82.79    5.20
   9  -1 -19    2.70    1.40
  -9   1  19    1.50    1.40
  -9   1  19    0.70    1.40
  -9   1  19    0.60    1.30
  -9   1  19    1.90    1.20
   8  -1 -19    3.20    1.80
  -8   1  19    5.20    1.90
  -8   1  19    3.40    1.80
  -8   1  19    7.60    2.10
  -8   1  19    3.80    1.50
  -8   1  19    5.10    1.60
   7  -1 -19   55.19    4.40
   7  -1 -19   57.29   11.50
  -7   1  19   59.29    3.40
  -7   1  19   59.39    7.60
  -7   1  19   60.99    4.30
  -7   1  19   54.39    4.30
  -7   1  19   57.59    4.40
  -7   1  19   57.89    4.40
  -6   1  19   23.40    3.40
  -6   1  19   19.20    3.10
  -6   1  19   21.50    2.60
  -6   1  19   20.80    2.90
  -6   1  19   20.10    3.60
  -6   1  19   20.60    3.00
  -6   1  19   19.40    6.00
   5  -1 -19   32.40    6.10
  -5   1  19   41.70    3.80
  -5   1  19   39.90    3.90
  -5   1  19   54.39    6.60
  -5   1  19   44.80    4.10
  -5   1  19   38.00    3.70
  -5   1  19   38.10    4.20
   4  -1 -19    4.30    2.70
   4  -1 -19    5.10    2.50
  -4   1  19    8.10    2.20
  -4   1  19    1.90    2.60
  -4   1  19    5.20    2.10
  -4   1  19    5.80    2.00
  -4   1  19    2.30    1.70
   3  -1 -19    6.70    3.00
   3  -1 -19   11.30    3.30
  -3   1  19   12.70    2.30
  -3   1  19   13.90    2.70
  -3   1  19   11.10    2.40
  -3   1  19   11.70    2.50
  -3   1  19   12.50    2.40
  -3   1  19   13.60    3.80
   2  -1 -19   15.50    4.30
   2  -1 -19   10.30    2.80
  -2   1  19    9.30    2.80
  -2   1  19   10.30    3.00
  -2   1  19   13.30    2.40
  -2   1  19    7.00    2.90
   1  -1 -19    0.10    1.70
   1  -1 -19    2.10    1.70
  -1   1  19    1.60    1.90
   0  -1 -19  146.79    8.70
   0  -1 -19  156.18    8.40
   0   1  19  163.68   10.10
  -1  -1 -19   10.60    2.60
  -1  -1 -19    2.80    2.00
  -1  -1 -19   10.30    3.10
   1   1  19    8.20    3.00
   1   1  19    4.50    2.80
   1   1  19    4.10    2.70
  -2  -1 -19    6.40    2.70
  -2  -1 -19    7.10    2.40
   2   1  19    1.10    1.70
   2   1  19    3.00    1.70
   2   1  19    1.30    2.00
   2   1  19    1.00    1.60
   2   1  19   -1.30    1.70
   2   1  19    3.60    1.60
   2   1  19    2.50    1.70
   2   1  19    2.40    1.80
  -3  -1 -19   41.20    5.40
  -3  -1 -19   52.99    5.40
   3   1  19   40.30    5.90
   3   1  19   37.20    3.70
   3   1  19   38.80    4.90
   3   1  19   46.20    7.00
   3   1  19   41.70    3.50
   3   1  19   41.40    5.10
   3   1  19   46.60    4.10
   3   1  19   40.70    5.10
   3   1  19   42.90    4.10
   3   1  19   41.60    4.80
  -4  -1 -19    3.70    2.60
  -4  -1 -19   -2.00    2.10
   4   1  19    3.50    1.80
   4   1  19    0.50    1.60
   4   1  19   -0.20    1.30
   4   1  19    1.60    1.50
   4   1  19    0.10    1.30
   4   1  19   -0.40    1.30
   4   1  19    0.60    2.10
   4   1  19   -1.00    1.30
   4   1  19    3.20    1.50
   4   1  19    4.10    2.00
   4   1  19   -4.00    1.60
   4   1  19    0.50    1.30
  -5  -1 -19    7.30    3.40
  -5  -1 -19    1.50    2.70
   5   1  19    3.40    1.70
   5   1  19    5.30    2.00
   5   1  19    3.50    2.20
   5   1  19    3.20    1.70
   5   1  19    8.60    2.10
   5   1  19   10.30    2.20
   5   1  19    2.70    1.90
   5   1  19    7.80    2.30
   5   1  19    3.60    1.70
   5   1  19    3.80    1.70
  -6  -1 -19    3.80    4.10
  -6  -1 -19   -2.90    3.30
   6   1  19    8.70    2.30
   6   1  19    9.60    2.10
   6   1  19    5.70    2.20
   6   1  19    7.90    1.90
   6   1  19    8.00    2.20
   6   1  19    5.80    1.90
   6   1  19    2.00    2.30
   6   1  19    6.90    2.00
   7   1  19    2.80    1.60
   7   1  19    4.40    1.70
   7   1  19    4.00    1.70
   7   1  19    2.20    1.60
   7   1  19    5.40    1.80
   7   1  19    4.30    1.70
   8   1  19    1.80    1.50
   8   1  19    2.50    1.50
   8   1  19    0.30    1.30
   8   1  19    2.60    1.60
   8   1  19    1.90    1.20
   8   1  19   -0.70    1.20
   9   1  19    4.40    1.70
   9   1  19    2.90    1.60
   9   1  19    3.60    1.70
   9   1  19    3.10    1.40
  10   1  19    1.00    1.30
  10   1  19    1.50    1.20
  10   1  19    0.40    1.10
  10   1  19    3.60    1.40
  11   1  19    8.10    1.60
  11   1  19    5.40    1.70
  11   1  19    6.10    1.50
  11   1  19    3.50    1.20
  12   1  19    0.50    0.70
  12   1  19    0.50    0.90
  12   1  19    0.20    0.70
  12   1  19    0.10    0.80
  13   1  19    7.00    1.20
  13   1  19    6.20    1.10
  14  -1 -18    1.10    0.80
 -14   1  18    0.40    0.80
  13  -1 -18   40.70    3.00
 -13   1  18   39.10    2.40
 -13   1  18   32.40    2.40
 -13   1  18   40.30    2.90
  12  -1 -18    4.50    1.40
 -12   1  18    2.90    1.30
 -12   1  18    3.20    1.20
 -12   1  18    3.50    1.40
 -12   1  18    4.40    1.20
  11  -1 -18  132.79    5.90
 -11   1  18  137.99    6.20
 -11   1  18  135.49    6.40
 -11   1  18  132.89    5.60
 -11   1  18  131.89    5.20
  10  -1 -18   11.00    2.40
 -10   1  18   13.90    2.60
 -10   1  18   11.50    2.10
 -10   1  18   12.40    2.40
 -10   1  18   10.80    2.40
   9  -1 -18   -0.60    1.30
  -9   1  18    2.70    1.60
  -9   1  18    0.70    1.50
  -9   1  18    1.80    1.20
  -9   1  18    1.10    1.60
   8  -1 -18    0.10    1.60
  -8   1  18   -1.30    1.30
  -8   1  18    2.10    1.50
  -8   1  18    0.10    1.10
  -8   1  18    0.10    1.80
  -8   1  18    3.00    2.00
   7  -1 -18   16.80    5.20
   7  -1 -18   18.40    2.90
  -7   1  18   16.00    2.90
  -7   1  18   18.70    2.60
  -7   1  18   19.80    2.80
  -7   1  18   14.50    2.70
  -7   1  18   16.30    2.80
   6  -1 -18    3.30    2.90
  -6   1  18    7.10    2.80
  -6   1  18   -0.40    1.20
  -6   1  18   -0.60    1.30
  -6   1  18   -0.50    1.40
  -6   1  18    1.00    1.40
  -6   1  18    0.60    2.30
   5  -1 -18   49.10    5.80
  -5   1  18   38.30    3.90
  -5   1  18   45.20    4.10
  -5   1  18   40.60    3.80
  -5   1  18   46.80    3.80
  -5   1  18   41.80    5.70
  -5   1  18   42.90    4.30
   4  -1 -18   35.10    4.90
  -4   1  18   37.00    4.00
  -4   1  18   36.20    5.30
  -4   1  18   39.00    4.00
   3  -1 -18    2.90    2.60
   3  -1 -18    2.70    2.10
  -3   1  18    4.40    2.50
   2  -1 -18    7.90    2.70
  -2   1  18   10.20    2.90
   1  -1 -18   35.90    4.10
   1  -1 -18   39.10    4.50
  -1   1  18   41.40    5.10
   0  -1 -18    3.30    1.80
   0  -1 -18    3.90    1.70
   0   1  18    4.00    2.20
  -1  -1 -18   27.40    3.60
  -1  -1 -18   28.00    3.60
  -2  -1 -18    5.90    2.00
  -2  -1 -18    0.90    1.70
  -3  -1 -18   60.49    5.40
   3   1  18   51.19    5.10
   3   1  18   43.30    5.10
  -4  -1 -18    0.50    2.30
   4   1  18    2.60    1.60
   4   1  18    3.00    1.40
   4   1  18   -0.30    1.40
   4   1  18    3.40    1.80
   4   1  18    2.50    1.40
   4   1  18    2.20    1.70
   4   1  18    1.90    1.50
   4   1  18   -0.10    1.90
   4   1  18    3.00    1.50
   4   1  18    0.70    1.50
  -5  -1 -18   17.50    4.60
  -5  -1 -18   16.60    3.80
   5   1  18   16.10    2.70
   5   1  18   15.30    2.70
   5   1  18   14.90    2.80
   5   1  18   18.90    3.00
   5   1  18   18.20    3.40
   5   1  18   20.80    3.20
   5   1  18    9.40    3.30
   5   1  18   15.50    2.90
   5   1  18   15.90    3.00
   5   1  18   16.00    3.00
  -6  -1 -18    2.40    3.30
   6   1  18    1.00    2.30
   6   1  18    0.60    1.40
   6   1  18   -1.20    1.10
   6   1  18    0.90    1.30
   6   1  18    1.20    1.60
   6   1  18   -2.90    1.20
   6   1  18    1.20    1.50
   7   1  18   49.10    3.90
   7   1  18   48.90    4.10
   7   1  18   51.99    4.40
   7   1  18   42.30    4.00
   7   1  18   45.30    4.30
   7   1  18   52.69    4.20
   8   1  18    3.80    1.60
   8   1  18    3.90    1.50
   8   1  18    5.60    1.70
   8   1  18    1.40    1.50
   8   1  18    3.50    1.70
   8   1  18   -0.60    1.40
   9   1  18    9.40    2.20
   9   1  18    7.90    2.20
   9   1  18    7.70    1.90
   9   1  18    7.20    2.10
   9   1  18   10.70    2.50
 -10  -1 -18    4.30    1.70
  10   1  18    0.20    1.30
  10   1  18   -0.20    1.20
  10   1  18    1.30    1.20
  10   1  18    0.00    1.30
  10   1  18    4.20    1.50
 -11  -1 -18    1.70    1.00
  11   1  18   -1.50    1.00
  11   1  18    1.30    0.90
  11   1  18    0.50    0.90
  11   1  18    2.70    1.20
 -12  -1 -18    4.10    1.20
  12   1  18    3.80    1.20
  12   1  18    5.10    1.30
  12   1  18    4.00    1.20
  12   1  18    7.60    1.40
  13   1  18    1.10    0.80
  13   1  18    0.20    0.80
  13   1  18    0.50    0.70
  15  -1 -17    0.00    0.50
 -15   1  17    1.90    0.60
  14  -1 -17    2.60    1.00
 -14   1  17    2.20    0.90
 -14   1  17    2.10    1.00
 -14   1  17    3.60    1.10
 -14   1  17    2.40    0.80
  13  -1 -17    2.60    1.20
 -13   1  17    3.20    1.00
 -13   1  17    2.60    1.10
 -13   1  17    2.30    1.00
 -13   1  17    3.60    1.30
  12  -1 -17    3.60    1.50
 -12   1  17    4.30    1.70
 -12   1  17    4.00    1.40
 -12   1  17    4.40    1.60
 -12   1  17    3.10    1.20
  11  -1 -17    3.50    2.10
 -11   1  17    3.10    1.50
 -11   1  17    0.40    1.40
 -11   1  17    2.00    1.50
  10  -1 -17   11.00    2.20
 -10   1  17    7.80    2.00
 -10   1  17    7.70    2.00
 -10   1  17    9.90    2.40
 -10   1  17    9.50    2.20
   9  -1 -17  118.49    6.00
  -9   1  17  105.59    6.00
  -9   1  17  120.99    5.40
  -9   1  17  121.09    5.90
  -9   1  17  118.39    6.30
   8  -1 -17    3.80    1.90
   8  -1 -17    1.70    3.10
  -8   1  17    1.90    1.90
  -8   1  17    8.40    1.80
  -8   1  17    6.00    1.80
  -8   1  17    8.10    3.60
  -8   1  17    3.50    1.70
   7  -1 -17   31.90    6.10
  -7   1  17   35.60    3.20
  -7   1  17   33.40    3.50
  -7   1  17   44.20    6.00
  -7   1  17   43.10    3.90
  -7   1  17   36.80    6.70
  -7   1  17   38.50    3.60
   6  -1 -17   -1.50    2.10
  -6   1  17    1.20    1.50
  -6   1  17    3.10    1.70
  -6   1  17    2.60    2.10
  -6   1  17   -0.80    2.20
  -6   1  17    1.00    1.80
   5  -1 -17  107.49    8.20
  -5   1  17   88.59    7.70
  -5   1  17   85.69    7.90
   4  -1 -17   49.70    5.40
  -4   1  17   53.49    7.60
   3  -1 -17    1.20    1.90
  -3   1  17    5.40    2.00
   2  -1 -17    3.10    1.90
   2  -1 -17    1.40    1.60
  -2   1  17    2.70    1.60
   1  -1 -17    1.00    1.60
   1  -1 -17   -1.40    1.40
  -1   1  17    0.80    1.40
   0  -1 -17  178.58    8.90
   0  -1 -17  190.58    8.60
   0   1  17  188.48   10.00
  -1  -1 -17    4.80    1.90
  -1  -1 -17    5.40    1.60
  -2  -1 -17    7.10    2.10
  -2  -1 -17   10.00    3.10
  -2  -1 -17    8.10    2.20
  -3  -1 -17   42.90    4.20
  -3  -1 -17   43.10    5.20
  -4  -1 -17   -2.70    1.80
  -5  -1 -17   16.30    4.00
  -5  -1 -17   21.50    4.70
   5   1  17   18.00    3.00
   5   1  17   17.10    3.00
   5   1  17   21.30    3.20
   5   1  17   17.30    2.90
   5   1  17   19.50    2.90
   5   1  17   21.70    2.90
   5   1  17   17.10    2.90
   5   1  17   19.60    3.10
   5   1  17   14.80    2.90
  -6  -1 -17   17.80    5.10
  -6  -1 -17    8.30    2.90
   6   1  17   11.50    2.30
   6   1  17   11.60    2.70
   6   1  17    9.70    2.30
   6   1  17   12.60    2.70
   6   1  17   11.20    2.20
   6   1  17   12.60    2.60
   6   1  17   12.70    2.60
  -7  -1 -17    4.70    3.40
  -7  -1 -17   10.10    3.20
   7   1  17    7.20    1.60
   7   1  17    2.10    1.30
   7   1  17   -1.40    1.40
   7   1  17    0.60    1.50
   7   1  17    0.90    1.40
   7   1  17    2.80    1.50
   8   1  17   -0.20    1.60
   8   1  17    0.20    1.30
   8   1  17    1.30    1.30
   9   1  17  100.49    5.90
   9   1  17  100.59    5.20
   9   1  17  100.39    5.20
   9   1  17  103.39    5.70
   9   1  17  113.99    6.00
 -10  -1 -17   75.79    4.40
  10   1  17   85.09    4.70
  10   1  17   75.89    4.40
  10   1  17   73.69    5.00
  10   1  17   76.49    5.00
  10   1  17   73.09    4.80
 -11  -1 -17   -1.00    1.00
  11   1  17   -1.70    0.90
  11   1  17    0.00    1.00
  11   1  17   -0.70    1.00
  11   1  17    0.80    1.20
 -12  -1 -17    0.60    0.80
  12   1  17    1.00    0.90
  12   1  17    1.40    1.00
  12   1  17   -0.90    0.90
 -13  -1 -17    2.00    0.90
  13   1  17    2.50    0.90
  13   1  17    0.40    0.80
  13   1  17    1.60    1.20
  13   1  17    3.20    1.60
  14   1  17    2.20    0.70
  14   1  17    1.40    1.00
 -15   1  16    0.10    0.70
 -15   1  16    1.00    0.60
  14  -1 -16    1.60    0.80
 -14   1  16    3.30    1.00
 -14   1  16    0.80    0.80
 -14   1  16    1.10    0.90
  13  -1 -16    0.90    1.00
 -13   1  16    0.80    0.90
 -13   1  16    1.30    0.80
  12  -1 -16   13.70    2.50
 -12   1  16   13.00    2.40
 -12   1  16   11.70    2.10
 -12   1  16   17.90    2.70
 -12   1  16   18.30    2.40
  11  -1 -16   45.10    3.90
 -11   1  16   36.30    3.50
 -11   1  16   37.90    3.80
 -11   1  16   36.50    3.30
 -11   1  16   45.00    4.00
  10  -1 -16   16.60    2.80
 -10   1  16   11.70    2.60
 -10   1  16   13.60    2.50
 -10   1  16   14.80    2.70
 -10   1  16   14.40    2.50
   9  -1 -16  242.48    8.40
  -9   1  16  238.88   13.80
  -9   1  16  240.58    8.80
  -9   1  16  231.58    8.00
  -9   1  16  248.18    8.90
  -9   1  16  236.58    7.60
   8  -1 -16   21.20    9.20
  -8   1  16   20.00    4.60
  -8   1  16    7.90    2.20
  -8   1  16    9.30    2.00
  -8   1  16    9.20    2.20
  -8   1  16    5.90    2.10
   7  -1 -16  209.58    7.50
   7  -1 -16  246.58   13.30
  -7   1  16  216.48    8.20
  -7   1  16  214.88    9.60
  -7   1  16  235.38   12.40
  -7   1  16  209.78   10.10
  -7   1  16  218.58    6.90
   6  -1 -16    3.80    2.90
  -6   1  16    6.40    1.80
  -6   1  16   10.80    3.10
  -6   1  16    7.10    1.80
   5  -1 -16   54.49    6.40
  -5   1  16   47.00    5.60
   4  -1 -16   96.69    7.30
  -4   1  16   94.69    7.40
   3  -1 -16    6.10    2.50
  -3   1  16    9.70    2.70
   2  -1 -16   65.29    5.30
   2  -1 -16   65.69    5.50
  -2   1  16   62.59    5.80
   1  -1 -16   29.50    3.70
   1  -1 -16   34.30    3.80
  -1   1  16   25.70    3.80
   0  -1 -16    5.80    2.10
   0   1  16    6.50    2.30
  -1  -1 -16    4.30    1.30
  -1  -1 -16   -0.10    1.30
   1   1  16    0.80    1.50
  -2  -1 -16    9.00    2.40
  -2  -1 -16   11.90    2.40
  -2  -1 -16    6.80    2.30
  -3  -1 -16   51.09    4.10
  -3  -1 -16   39.50    4.70
  -4  -1 -16   -2.00    1.40
  -4  -1 -16    0.80    1.40
  -5  -1 -16  171.68   10.60
  -6  -1 -16   69.99    6.80
  -6  -1 -16   63.49    6.80
   6   1  16   58.89    5.10
   6   1  16   63.49    4.40
   6   1  16   65.59    5.80
   6   1  16   61.19    4.70
   6   1  16   62.59    4.40
   6   1  16   62.19    4.60
  -7  -1 -16   58.39    7.60
  -7  -1 -16   57.09    6.90
   7   1  16   63.89    4.60
   7   1  16   55.99    4.40
   7   1  16   68.19    4.90
   7   1  16   66.89    4.40
   7   1  16   67.69    4.50
   7   1  16   70.39    5.10
  -8  -1 -16   22.90    6.50
  -8  -1 -16   20.60    5.40
   8   1  16   24.40    3.20
   8   1  16   16.10    3.00
   8   1  16   21.80    3.40
   8   1  16   17.60    2.80
   8   1  16   19.10    2.90
   8   1  16   24.00    3.20
  -9  -1 -16   34.60    3.80
   9   1  16   31.00    3.20
   9   1  16   29.70    3.20
   9   1  16   31.20    3.60
   9   1  16   36.10    3.80
   9   1  16   31.40    3.60
 -10  -1 -16    0.80    1.10
  10   1  16    1.50    1.20
  10   1  16    0.80    1.10
  10   1  16    2.50    1.40
  10   1  16   -0.40    1.00
 -11  -1 -16    1.70    1.40
  11   1  16    2.40    1.10
  11   1  16    2.10    1.30
  11   1  16    1.40    1.30
  11   1  16    0.60    1.20
 -12  -1 -16    2.80    1.30
  12   1  16    3.10    1.20
  12   1  16    1.20    1.00
  12   1  16    3.10    1.20
  12   1  16    1.00    1.00
 -13  -1 -16    3.70    1.00
  13   1  16    0.40    0.90
  13   1  16    3.70    1.60
  13   1  16    1.60    0.90
  13   1  16    1.90    1.00
 -14  -1 -16    2.00    0.70
  14   1  16    1.60    0.70
  14   1  16    1.70    0.70
  15  -1 -15    3.40    0.90
 -15   1  15    3.10    0.80
 -15   1  15    2.30    0.80
 -15   1  15    3.70    1.00
 -14   1  15    0.80    0.90
 -14   1  15    1.30    1.00
 -14   1  15    2.30    1.00
  13  -1 -15    6.90    1.70
 -13   1  15    4.70    1.40
 -13   1  15    5.00    1.50
 -13   1  15    6.20    1.40
 -13   1  15    4.80    1.50
  12  -1 -15   66.69    5.10
 -12   1  15   68.49    5.90
 -12   1  15   67.69    4.60
 -12   1  15   67.49    4.20
  11  -1 -15   43.00    3.90
 -11   1  15   44.80    3.90
 -11   1  15   50.39    4.20
 -11   1  15   43.00    4.10
 -11   1  15   43.80    3.70
  10  -1 -15   12.70    2.40
 -10   1  15   18.90    2.70
 -10   1  15   15.40    2.60
 -10   1  15   16.60    3.00
 -10   1  15   13.00    2.60
   9  -1 -15  145.89    6.50
   9  -1 -15  143.99   10.70
  -9   1  15  147.09    6.50
  -9   1  15  150.18    6.90
  -9   1  15  145.99    6.80
  -9   1  15  144.59    6.20
   8  -1 -15   61.79    6.90
   8  -1 -15   52.39    4.50
  -8   1  15   51.29    3.80
  -8   1  15   52.69    4.40
  -8   1  15   61.89    6.50
  -8   1  15   59.39    4.40
  -8   1  15   52.09    4.20
   7  -1 -15  110.89    8.70
  -7   1  15  107.49    8.10
  -7   1  15  102.69    5.80
  -7   1  15  112.99    5.80
  -7   1  15   99.09    5.40
  -7   1  15  107.59    5.10
   6  -1 -15  182.88   11.40
  -6   1  15  180.58   10.40
   5  -1 -15    2.20    1.70
  -5   1  15    5.50    2.40
   4  -1 -15    3.60    2.00
  -4   1  15    0.80    1.50
   3  -1 -15    6.50    2.30
  -3   1  15    2.30    1.90
   2  -1 -15  283.07   10.80
  -2   1  15  298.97   12.00
   1  -1 -15   39.90    4.00
  -1   1  15   34.30    4.30
   0  -1 -15   66.49    4.70
   0   1  15   65.39    5.50
  -1  -1 -15   85.69    5.60
  -1  -1 -15   86.99    5.00
   1   1  15   87.49    6.20
  -2  -1 -15    3.00    1.70
  -2  -1 -15    6.00    1.90
  -3  -1 -15   65.99    4.40
  -3  -1 -15   62.49    5.50
  -4  -1 -15   55.09    5.50
  -4  -1 -15   59.19    4.40
  -5  -1 -15    3.80    1.60
  -5  -1 -15    3.80    1.60
  -6  -1 -15   38.60    6.90
  -6  -1 -15   38.30    5.30
   6   1  15   43.80    3.50
   6   1  15   36.00    3.90
   6   1  15   43.50    3.90
   6   1  15   40.60    3.70
  -7  -1 -15   -1.90    1.70
  -7  -1 -15    4.20    2.70
   7   1  15    2.60    1.30
   7   1  15    5.00    1.90
   7   1  15    3.20    1.80
   7   1  15    0.60    1.50
   7   1  15    2.90    1.80
  -8  -1 -15   35.00    7.70
  -8  -1 -15   39.30    7.40
   8   1  15   36.60    3.50
   8   1  15   41.80    3.80
   8   1  15   30.80    3.50
   8   1  15   31.30    3.90
   8   1  15   39.80    3.40
   8   1  15   32.10    2.90
   8   1  15   34.00    3.80
  -9  -1 -15    9.60    2.10
   9   1  15    4.00    2.10
   9   1  15    4.80    1.60
   9   1  15    4.70    1.50
   9   1  15    1.50    2.10
 -10  -1 -15    3.00    1.60
  10   1  15    2.10    1.20
  10   1  15    1.10    1.20
  10   1  15    0.70    1.40
  10   1  15    1.60    1.50
  10   1  15    0.10    1.30
 -11  -1 -15    2.40    1.30
  11   1  15    0.20    1.00
  11   1  15   -1.70    1.10
  11   1  15    1.80    1.20
 -12  -1 -15    2.30    1.00
  12   1  15    0.40    1.10
  12   1  15    0.00    1.00
  12   1  15   -1.30    0.90
 -13  -1 -15    2.40    1.00
  13   1  15    2.20    1.00
  13   1  15    4.10    1.00
  13   1  15    3.80    1.40
  13   1  15    4.00    1.30
 -14  -1 -15    2.20    1.10
  14   1  15    1.00    0.70
  14   1  15   -0.60    0.70
  15  -1 -14    8.80    1.40
 -15   1  14   11.10    1.60
 -15   1  14   11.40    1.60
  14  -1 -14    0.60    1.00
 -14   1  14    1.70    1.10
 -14   1  14    0.60    1.10
 -14   1  14    0.60    0.90
 -14   1  14   -0.10    0.90
  13  -1 -14    3.90    1.60
 -13   1  14    5.50    1.60
 -13   1  14    4.50    1.50
 -13   1  14    2.70    1.30
 -13   1  14    4.40    1.30
  12  -1 -14    0.40    1.30
 -12   1  14   -0.90    1.00
 -12   1  14   -0.50    1.10
 -12   1  14    1.20    1.10
  11  -1 -14    2.80    1.60
 -11   1  14    4.90    1.60
 -11   1  14    1.70    1.60
 -11   1  14    3.30    1.50
 -11   1  14    5.70    1.80
 -10   1  14    4.70    1.80
   9  -1 -14  147.09   13.30
   9  -1 -14  156.08    6.70
  -9   1  14  152.28    6.40
  -9   1  14  155.18   10.50
  -9   1  14  150.88    6.50
   8  -1 -14   45.60    3.70
   8  -1 -14   39.90    5.30
  -8   1  14   41.70    5.10
  -8   1  14   40.50    3.60
  -8   1  14   45.40    5.40
   7  -1 -14   58.69    6.20
  -7   1  14   60.49    6.10
   6  -1 -14    5.40    2.30
  -6   1  14    0.30    1.90
   5  -1 -14  491.65   16.10
  -5   1  14  501.55   16.30
   4  -1 -14    1.80    1.80
  -4   1  14    4.40    2.00
   3  -1 -14    3.60    1.70
  -3   1  14    0.70    1.20
  -2   1  14   40.50    4.40
  -2   1  14   41.10    4.20
   1  -1 -14   78.99    5.30
   1  -1 -14   74.29    5.20
  -1   1  14   76.99    5.40
  -1   1  14   76.79    5.80
   0  -1 -14    1.60    1.30
   0  -1 -14    2.00    1.40
   0   1  14    1.00    1.50
  -1  -1 -14  348.47    9.70
  -1  -1 -14  336.07   10.40
   1   1  14  336.97   11.60
  -2  -1 -14   25.40    3.00
  -2  -1 -14   21.70    2.50
  -3  -1 -14   18.30    3.70
  -3  -1 -14   14.60    2.20
  -4  -1 -14    6.30    2.40
  -4  -1 -14    0.40    1.40
  -5  -1 -14   27.80    5.40
  -5  -1 -14   23.00    2.80
  -7  -1 -14   54.29    5.90
  -7  -1 -14   54.39    6.40
   7   1  14   52.19    4.30
   7   1  14   50.59    3.80
   7   1  14   53.99    3.90
   7   1  14   48.20    4.10
  -8  -1 -14   30.90    6.20
  -8  -1 -14   25.90    5.40
   8   1  14   30.80    3.50
   8   1  14   32.00    3.30
   8   1  14   32.90    3.40
   8   1  14   29.20    3.70
   8   1  14   23.60    2.90
  -9  -1 -14   -0.30    3.50
   9   1  14   -0.50    1.40
   9   1  14   -0.30    1.20
   9   1  14    0.30    1.40
   9   1  14   -1.60    1.20
 -10  -1 -14    1.10    1.50
  10   1  14    4.00    1.60
  10   1  14    0.40    1.30
  10   1  14    2.60    1.40
  10   1  14    1.60    1.10
  10   1  14    2.10    1.40
 -11  -1 -14   16.90    2.80
  11   1  14   15.90    2.20
  11   1  14   15.20    2.50
  11   1  14   20.10    3.00
  11   1  14   14.40    2.50
  11   1  14   20.70    3.00
 -12  -1 -14    8.30    1.90
  12   1  14    9.90    1.90
  12   1  14    5.10    1.60
  12   1  14    6.40    1.60
  12   1  14    7.70    1.30
  12   1  14    5.20    1.60
  13   1  14    0.50    0.80
  13   1  14    0.00    1.20
  13   1  14    0.30    1.10
  13   1  14    0.70    1.00
 -14  -1 -14    2.70    1.00
  14   1  14    3.70    0.90
  14   1  14    3.30    1.10
 -15  -1 -14    1.80    0.60
  15   1  14    2.70    0.80
  15   1  14    2.60    0.70
 -16   1  13   16.20    1.40
  15  -1 -13   -0.50    0.70
 -15   1  13    1.80    0.90
 -15   1  13    0.50    0.80
 -15   1  13    0.90    0.80
 -15   1  13   -1.00    0.80
  14  -1 -13    0.10    0.90
 -14   1  13    1.30    1.00
 -14   1  13   -0.40    0.90
 -14   1  13   -0.20    0.90
 -14   1  13    0.30    0.80
  13  -1 -13    9.60    2.10
 -13   1  13   12.60    2.30
 -13   1  13   16.30    2.30
 -13   1  13   11.00    2.30
 -13   1  13   10.70    2.10
  12  -1 -13   41.40    3.80
 -12   1  13   45.50    3.80
 -12   1  13   40.90    3.80
  11  -1 -13   20.30    3.20
 -11   1  13   21.90    3.20
 -11   1  13   21.10    2.90
  10  -1 -13   24.00    3.00
  10  -1 -13   19.20    5.20
 -10   1  13   29.90    3.40
 -10   1  13   24.30    3.20
   9  -1 -13    5.10    3.00
   9  -1 -13    6.20    1.90
  -9   1  13    7.00    2.00
  -9   1  13   12.70    3.70
  -9   1  13    7.40    2.10
   8  -1 -13   65.19    6.40
  -8   1  13   54.49    3.80
  -8   1  13   53.59    5.40
   7  -1 -13   83.39    7.10
  -7   1  13  108.99    7.60
   6  -1 -13   41.80    4.80
  -6   1  13   43.70    4.90
   5  -1 -13   -0.30    1.00
  -5   1  13    1.60    1.70
   4  -1 -13  200.88    9.40
  -4   1  13  192.68    9.40
  -3   1  13   -0.70    1.40
   2  -1 -13   98.29    6.10
  -2   1  13  102.19    6.20
  -2   1  13   95.89    6.40
   1  -1 -13   58.59    4.40
  -1   1  13   64.09    4.80
  -1   1  13   54.79    4.80
   0  -1 -13   43.50    3.70
   0  -1 -13   40.30    3.70
   0   1  13   40.60    4.20
   0   1  13   38.70    3.70
  -1  -1 -13    6.00    1.70
  -1  -1 -13    7.60    2.00
   1   1  13    6.30    2.00
   1   1  13    8.50    2.50
  -2  -1 -13    5.60    1.70
  -2  -1 -13    3.50    1.50
  -3  -1 -13   27.60    2.10
  -3  -1 -13   26.90    4.00
  -3  -1 -13   27.60    2.90
  -4  -1 -13   23.20    3.60
  -4  -1 -13   21.50    3.30
  -5  -1 -13    1.30    1.40
  -5  -1 -13    1.50    1.50
  -6  -1 -13   36.20    4.70
  -6  -1 -13   34.20    3.40
  -6  -1 -13   36.80    4.90
  -7  -1 -13   27.30    5.70
  -7  -1 -13   26.90    5.40
   7   1  13   28.70    5.00
  -8  -1 -13   -1.10    2.20
  -8  -1 -13    3.50    2.60
   8   1  13    2.10    1.30
   8   1  13    3.30    2.00
   8   1  13    1.40    1.90
   8   1  13    1.20    1.30
   8   1  13    2.30    1.70
  -9  -1 -13   30.00    6.70
  -9  -1 -13   32.80    3.60
  -9  -1 -13   21.30    4.90
   9   1  13   22.20    3.40
   9   1  13   22.60    2.90
   9   1  13   23.70    3.10
   9   1  13   27.90    3.20
   9   1  13   29.10    3.40
 -10  -1 -13    2.50    1.60
  10   1  13    1.70    1.50
  10   1  13   -0.90    1.20
  10   1  13    3.40    1.60
  10   1  13   -0.50    1.20
  10   1  13   -0.20    1.40
 -11  -1 -13    3.10    1.70
  11   1  13    9.20    1.80
  11   1  13    3.00    1.70
  11   1  13    3.70    1.90
  11   1  13    3.30    1.50
  11   1  13    6.00    1.70
 -12  -1 -13    2.90    1.50
  12   1  13    2.00    1.20
  12   1  13    2.30    1.40
  12   1  13    3.10    1.30
  12   1  13    3.00    1.30
  12   1  13    8.10    1.70
 -13  -1 -13   -0.30    0.90
  13   1  13    0.70    0.80
  13   1  13    2.10    1.00
  13   1  13    0.70    0.90
  13   1  13   -0.70    1.20
  13   1  13   -0.80    1.10
 -14  -1 -13    2.90    1.10
  14   1  13    2.70    1.00
  14   1  13    2.60    1.00
 -15  -1 -13    5.20    0.90
  15   1  13    3.60    0.80
  15   1  13    6.60    1.10
 -16   1  12    5.80    1.20
 -16   1  12    5.00    1.00
 -16   1  12    9.00    1.30
  15  -1 -12   22.10    2.80
  15  -1 -12   22.10    2.10
 -15   1  12   26.90    2.10
 -15   1  12   27.00    2.40
 -15   1  12   21.70    2.10
 -15   1  12   28.60    2.50
  14  -1 -12    1.70    1.00
  14  -1 -12   -1.40    1.30
 -14   1  12    2.00    1.00
 -14   1  12    3.10    1.20
 -14   1  12    0.80    1.00
  13  -1 -12    7.40    2.00
  13  -1 -12    4.80    2.40
 -13   1  12    6.40    1.80
 -13   1  12    8.00    2.10
  12  -1 -12    1.50    1.40
 -12   1  12    5.20    1.80
 -12   1  12    1.00    1.20
  11  -1 -12   39.70    3.80
 -11   1  12   37.00    3.70
 -11   1  12   44.00    3.70
  10  -1 -12    6.60    1.80
  10  -1 -12   -2.00    3.10
 -10   1  12    6.10    1.70
 -10   1  12    2.90    1.80
   9  -1 -12   -0.70    2.30
   9  -1 -12    2.70    1.90
  -9   1  12   -0.80    2.90
  -9   1  12    2.70    1.40
   8  -1 -12   21.00    4.50
  -8   1  12   18.00    4.10
   7  -1 -12    4.30    2.00
  -7   1  12    3.90    2.20
   6  -1 -12    6.50    2.50
  -6   1  12    4.00    1.60
   5  -1 -12   66.59    5.60
  -5   1  12   66.89    5.60
   4  -1 -12   93.59    6.30
   3  -1 -12  111.59    6.50
  -3   1  12  119.39    6.60
  -3   1  12  115.69    6.80
   2  -1 -12   10.10    2.50
  -2   1  12    9.70    2.60
  -2   1  12    9.90    2.50
   1  -1 -12  519.55   12.40
  -1   1  12  516.75   13.40
  -1   1  12  528.55   12.70
   0  -1 -12  462.15   11.40
   0  -1 -12  468.05   11.00
   0   1  12  458.35   12.50
   0   1  12  481.65   11.60
  -1  -1 -12   61.09    4.20
  -1  -1 -12   63.79    3.90
   1   1  12   67.39    4.30
   1   1  12   65.49    4.80
  -2  -1 -12  132.89    5.00
  -2  -1 -12  134.99    5.90
   2   1  12  137.79    5.70
  -3  -1 -12   45.60    2.50
  -3  -1 -12   50.09    4.60
  -3  -1 -12   50.49    3.80
  -4  -1 -12    1.60    1.50
  -4  -1 -12    3.10    1.30
  -5  -1 -12    9.40    2.00
  -5  -1 -12    6.10    2.60
  -6  -1 -12   20.60    3.20
  -6  -1 -12   22.40    4.70
  -8  -1 -12    8.50    2.80
  -8  -1 -12   13.60    4.00
   8   1  12    5.60    2.20
   8   1  12   10.20    2.10
   8   1  12    8.00    1.80
   8   1  12    8.00    2.20
   8   1  12    7.40    1.90
  -9  -1 -12   18.30    2.80
  -9  -1 -12    7.70    3.90
  -9  -1 -12   13.30    4.30
   9   1  12   22.60    2.70
   9   1  12   16.00    2.50
   9   1  12   18.30    3.10
   9   1  12   16.40    2.70
   9   1  12   15.40    2.70
 -10  -1 -12   25.50    3.50
  10   1  12   22.90    3.10
  10   1  12   28.80    3.70
  10   1  12   26.60    2.70
  10   1  12   21.70    3.00
  10   1  12   21.30    3.10
 -11  -1 -12   15.20    2.60
  11   1  12   15.60    2.50
  11   1  12   15.20    2.40
  11   1  12   20.20    3.10
  11   1  12   13.50    2.50
  11   1  12   12.30    2.40
  12   1  12    1.40    1.10
  12   1  12    1.40    1.30
  12   1  12    2.50    1.30
  12   1  12    0.70    1.20
 -13  -1 -12    0.00    0.90
  13   1  12    5.70    2.40
  13   1  12    1.50    1.00
  13   1  12   -0.90    0.80
  13   1  12    1.30    1.10
 -14  -1 -12   -0.10    0.70
  14   1  12    2.50    1.20
  14   1  12    1.70    0.80
  14   1  12    2.40    1.00
 -15  -1 -12   -0.50    0.60
  15   1  12    0.40    0.70
  15   1  12   -0.50    0.70
  16  -1 -11   38.80    2.40
 -16   1  11   36.10    2.70
 -16   1  11   40.40    2.40
 -16   1  11   31.60    2.10
  15  -1 -11   17.40    3.00
  15  -1 -11   15.40    1.90
 -15   1  11   14.90    2.00
 -15   1  11   15.00    2.00
 -15   1  11   12.00    1.70
 -15   1  11   16.30    2.10
  14  -1 -11   12.50    2.30
  14  -1 -11   14.60    2.30
 -14   1  11    9.30    1.90
 -14   1  11   13.10    1.90
 -14   1  11    8.00    1.90
  13  -1 -11    0.10    1.80
 -13   1  11    5.50    1.80
  12  -1 -11    6.50    2.40
  12  -1 -11    4.20    1.70
 -12   1  11    1.10    1.40
 -12   1  11    4.80    1.50
  11  -1 -11   57.49    6.00
 -11   1  11   67.79    6.20
  10  -1 -11    3.10    1.90
  10  -1 -11    9.10    4.10
 -10   1  11    3.40    1.70
 -10   1  11    4.40    3.60
 -10   1  11    1.00    1.60
   9  -1 -11   34.50    4.80
   9  -1 -11   30.30    3.40
  -9   1  11   21.80    3.80
  -9   1  11   27.50    5.30
  -9   1  11   17.80    4.20
   8  -1 -11   41.10    4.90
  -8   1  11   38.40    4.60
  -8   1  11   42.20    4.60
   7  -1 -11    0.80    1.30
  -7   1  11    1.60    1.60
  -7   1  11   -0.30    1.50
   6  -1 -11  421.56   14.10
  -6   1  11  391.06   13.00
   5  -1 -11   16.00    3.60
  -5   1  11   10.40    2.90
   4  -1 -11   61.89    5.00
  -4   1  11   59.19    4.90
   3  -1 -11   83.29    5.40
  -3   1  11   86.09    5.70
  -3   1  11   82.99    5.30
   2  -1 -11   10.50    2.50
  -2   1  11   12.30    2.50
  -2   1  11   12.00    2.60
   1  -1 -11   -1.30    0.90
  -1   1  11    0.70    1.10
  -1   1  11    1.20    1.20
   0  -1 -11   10.10    2.20
   0  -1 -11    7.00    1.80
   0   1  11    9.20    2.30
   0   1  11   11.60    2.30
  -1  -1 -11  199.48    7.10
  -1  -1 -11  192.88    6.80
   1   1  11  206.18    6.90
   1   1  11  197.18    7.70
  -2  -1 -11  697.03   10.80
  -2  -1 -11  724.53   13.00
   2   1  11  728.53   12.30
   2   1  11  715.03   14.40
  -3  -1 -11    3.40    1.80
  -3  -1 -11    2.20    1.20
  -4  -1 -11  123.89    7.20
  -4  -1 -11  118.79    5.30
  -5  -1 -11   47.00    4.90
  -5  -1 -11   49.30    3.60
  -6  -1 -11   88.19    6.90
  -6  -1 -11   85.49    4.70
  -7  -1 -11    5.00    2.40
  -7  -1 -11    4.40    2.40
  -8  -1 -11    5.00    1.70
  -8  -1 -11    0.30    1.70
   8   1  11    2.30    1.20
  -9  -1 -11   -2.20    2.30
  -9  -1 -11    1.00    2.60
   9   1  11    2.90    1.40
   9   1  11    4.20    2.00
   9   1  11    2.50    1.80
   9   1  11    5.80    1.60
   9   1  11    2.30    1.40
 -10  -1 -11   18.20    4.60
 -10  -1 -11   21.30    3.30
 -10  -1 -11   23.10    5.80
  10   1  11   20.60    3.00
  10   1  11   20.30    3.00
  10   1  11   24.10    2.80
  10   1  11   22.00    3.10
  10   1  11   23.60    3.60
 -11  -1 -11    3.10    1.40
  11   1  11    1.10    1.70
  11   1  11   -1.00    1.20
  11   1  11   -0.20    1.10
  11   1  11    1.70    1.50
  11   1  11    2.00    1.30
 -12  -1 -11   40.90    3.70
  12   1  11   41.70    3.80
  12   1  11   42.30    3.30
  12   1  11   41.40    3.60
 -13  -1 -11    1.20    1.10
  13   1  11   -1.00    0.80
  13   1  11   -0.20    0.90
  13   1  11    1.70    1.00
 -14  -1 -11    1.70    1.00
  14   1  11    1.70    0.90
  14   1  11    0.60    0.70
 -15  -1 -11    0.20    0.70
  15   1  11    0.30    0.70
  15   1  11   -0.70    0.50
  15   1  11    0.70    0.60
 -16   1  10    4.50    0.90
 -16   1  10    4.40    1.10
 -16   1  10    4.10    1.00
  15  -1 -10   40.90    4.20
  15  -1 -10   40.20    3.10
 -15   1  10   36.60    2.40
 -15   1  10   36.10    2.80
  14  -1 -10   -0.80    0.80
  14  -1 -10    0.30    1.30
 -14   1  10   -0.20    1.10
 -14   1  10   -0.90    1.00
  13  -1 -10   81.79    5.10
  13  -1 -10   83.39    5.00
 -13   1  10   87.39    5.30
 -13   1  10   83.79    4.10
  12  -1 -10   16.70    3.10
  12  -1 -10    8.50    2.10
 -12   1  10    9.70    2.40
 -12   1  10   10.90    2.10
 -12   1  10   11.40    2.70
  11  -1 -10   31.00    3.50
  11  -1 -10   29.50    4.30
  11  -1 -10   15.90    6.20
 -11   1  10   18.10    2.70
 -11   1  10   28.60    3.40
 -11   1  10   20.30    6.40
  10  -1 -10  168.58    7.10
  10  -1 -10  157.88   10.30
 -10   1  10  168.28   10.70
 -10   1  10  155.08    6.80
   9  -1 -10   60.89    4.40
   9  -1 -10   62.69    6.30
  -9   1  10   69.19    6.10
  -9   1  10   71.19    6.80
  -9   1  10   59.29    4.20
   8  -1 -10   13.20    3.40
  -8   1  10   12.30    3.30
  -8   1  10   11.70    2.90
   7  -1 -10  144.99    8.40
  -7   1  10  141.59    7.70
  -7   1  10  128.49    7.50
   6  -1 -10  149.19    8.10
  -6   1  10  136.39    7.70
  -6   1  10  135.89    7.20
   5  -1 -10   64.89    5.40
  -5   1  10   54.99    4.70
  -5   1  10   56.69    4.40
   4  -1 -10   11.10    2.70
  -4   1  10    8.20    2.50
   3  -1 -10    8.60    2.40
  -3   1  10    5.80    1.90
  -3   1  10    6.00    1.90
   2  -1 -10   44.50    3.70
  -2   1  10   39.80    3.50
  -2   1  10   46.90    3.90
   1  -1 -10  378.76    9.50
  -1   1  10  376.66    9.60
  -1   1  10  379.66   10.30
   0  -1 -10   24.10    2.50
   0  -1 -10   20.80    2.50
   0   1  10   23.70    2.50
   0   1  10   23.20    2.70
  -1  -1 -10  121.09    4.60
  -1  -1 -10  122.79    5.10
   1   1  10  125.19    5.80
   1   1  10  122.79    5.00
  -2  -1 -10    9.80    2.00
  -2  -1 -10    9.00    1.50
   2   1  10    9.80    1.90
   2   1  10    8.80    2.00
  -3  -1 -10  141.59    5.50
  -3  -1 -10  137.89    6.90
  -4  -1 -10    2.20    1.50
  -4  -1 -10    1.30    1.10
  -5  -1 -10  130.09    7.70
  -5  -1 -10  131.99    5.60
  -6  -1 -10   -2.10    1.30
  -7  -1 -10    0.90    1.30
  -7  -1 -10    1.70    1.60
  -7  -1 -10   -1.50    1.40
  -8  -1 -10    7.90    3.00
  -8  -1 -10   10.50    3.10
  -9  -1 -10    6.30    2.70
  -9  -1 -10    6.90    3.00
  -9  -1 -10    1.10    1.70
   9   1  10    4.30    1.80
   9   1  10    0.80    1.50
   9   1  10    9.00    2.10
 -10  -1 -10   57.99    4.40
 -10  -1 -10   60.29    6.70
 -10  -1 -10   58.69    7.80
  10   1  10   57.49    4.40
  10   1  10   58.89    4.40
  10   1  10   61.89    4.40
  10   1  10   52.89    3.90
  10   1  10   52.39    4.40
 -11  -1 -10    6.10    1.90
  11   1  10    7.80    2.10
  11   1  10    4.20    1.70
  11   1  10    7.30    2.00
  11   1  10    4.80    1.70
  11   1  10   10.30    2.30
 -12  -1 -10   10.60    2.40
  12   1  10   10.50    2.20
  12   1  10   11.30    2.20
  12   1  10    7.80    2.10
  12   1  10   13.40    2.40
  12   1  10   18.20    2.50
 -13  -1 -10   31.80    3.20
  13   1  10   33.00    3.20
  13   1  10   28.60    3.00
  13   1  10   32.40    2.90
 -14  -1 -10    2.60    1.00
  14   1  10    1.90    1.00
  14   1  10    1.60    1.10
  14   1  10    1.30    0.90
 -15  -1 -10   17.80    2.00
  15   1  10   16.00    1.80
  15   1  10   17.70    1.90
  15   1  10   16.40    1.50
 -16  -1 -10    0.10    0.60
  16   1  10    1.20    0.60
  16   1  10    0.60    0.60
  16  -1  -9    7.30    1.30
  16  -1  -9    9.00    1.50
 -16   1   9    9.20    1.60
 -16   1   9   13.00    1.70
  15  -1  -9    2.00    1.30
  15  -1  -9    1.30    1.20
 -15   1   9    1.10    1.00
 -15   1   9    2.60    1.20
 -15   1   9    2.10    0.90
  14  -1  -9   14.20    2.40
  14  -1  -9   20.90    2.50
 -14   1   9   21.40    2.30
 -14   1   9   17.70    2.30
 -14   1   9   19.70    2.80
  13  -1  -9   26.90    3.20
 -13   1   9   28.70    3.40
 -13   1   9   26.10    3.10
  12  -1  -9  120.19    6.10
  12  -1  -9  115.99    6.20
 -12   1   9  121.29    6.40
 -12   1   9  119.49    5.30
  11  -1  -9    6.80    2.10
  11  -1  -9   -7.30    4.30
 -11   1   9    7.60    3.70
 -11   1   9    0.30    1.50
 -11   1   9    0.20    1.50
  10  -1  -9    0.00    1.70
  10  -1  -9   -1.00    2.40
 -10   1   9    3.90    2.80
 -10   1   9    1.40    1.70
 -10   1   9    0.90    1.60
   9  -1  -9   19.20    5.40
  -9   1   9   16.10    3.80
  -9   1   9    8.70    3.10
   8  -1  -9   20.20    4.10
  -8   1   9   21.30    4.30
  -8   1   9   19.00    3.50
   7  -1  -9   -0.50    1.30
  -7   1   9    2.50    1.70
  -7   1   9    2.20    1.50
   6  -1  -9  790.82   18.00
  -6   1   9  787.72   17.00
  -6   1   9  766.42   16.70
  -6   1   9  763.12   11.30
   5  -1  -9   50.99    4.50
  -5   1   9   45.70    2.70
  -5   1   9   41.90    3.80
  -5   1   9   46.40    4.10
   4  -1  -9   20.00    3.50
  -4   1   9   16.20    3.10
  -4   1   9   17.60    1.70
  -4   1   9   17.60    2.50
   3  -1  -9   63.19    4.40
  -3   1   9   64.09    4.30
  -3   1   9   59.09    4.20
   2  -1  -9  248.08    7.80
  -2   1   9  232.98    7.50
  -2   1   9  243.88    8.10
   1  -1  -9  131.09    5.30
  -1   1   9  126.49    5.60
  -1   1   9  125.19    5.30
   0  -1  -9  148.89    5.30
   0   1   9  145.79    5.90
  -1  -1  -9  157.88    5.40
  -1  -1  -9  158.78    4.90
   1   1   9  161.38    5.30
   1   1   9  158.08    6.10
  -2  -1  -9  334.47    6.40
  -2  -1  -9  341.37    7.90
   2   1   9  342.27    7.30
   2   1   9  336.57    8.70
  -3  -1  -9   77.09    5.00
  -3  -1  -9   78.49    3.90
  -4  -1  -9  717.63   12.40
  -4  -1  -9  731.53   16.30
  -5  -1  -9  166.78    8.40
  -5  -1  -9  163.18    6.10
  -6  -1  -9  108.89    5.20
  -6  -1  -9  113.69    7.50
  -7  -1  -9  109.09    5.30
  -7  -1  -9  100.19    7.10
  -7  -1  -9  110.99    7.90
  -8  -1  -9   42.50    5.20
  -8  -1  -9   51.59    5.40
  -9  -1  -9    2.90    2.10
   9   1   9    4.50    1.30
   9   1   9    4.00    1.80
 -10  -1  -9   34.60    3.50
 -10  -1  -9   29.60    7.60
 -10  -1  -9   38.50    7.00
  10   1   9   38.80    3.60
  10   1   9   32.50    3.30
  10   1   9   43.50    3.80
  10   1   9   41.90    3.80
  10   1   9   39.10    3.80
  11   1   9   24.80    3.40
  11   1   9   20.00    4.30
  11   1   9   22.90    3.20
 -12  -1  -9    6.50    2.00
  12   1   9    6.60    3.10
  12   1   9    4.80    2.10
  12   1   9    4.00    1.70
  12   1   9    4.90    1.70
  12   1   9    4.40    1.60
 -13  -1  -9    4.60    1.70
  13   1   9    2.60    1.30
  13   1   9    5.10    1.60
  13   1   9    3.40    1.50
 -14  -1  -9   24.50    2.60
  14   1   9   18.80    2.20
  14   1   9   26.30    2.70
  14   1   9   24.30    2.40
 -15  -1  -9    3.30    1.10
  15   1   9    3.40    1.00
  15   1   9    3.80    1.10
  15   1   9    2.60    1.00
 -16  -1  -9    3.70    0.90
  16   1   9    2.40    0.80
  16   1   9    3.40    0.80
  16  -1  -8    1.10    0.80
  16  -1  -8    1.80    1.00
 -16   1   8    1.30    0.90
 -16   1   8    2.50    1.10
 -16   1   8    1.70    0.90
  15  -1  -8    5.40    1.40
  15  -1  -8    6.50    1.50
 -15   1   8    5.60    1.60
 -15   1   8    4.90    1.20
 -15   1   8    2.70    1.20
  14  -1  -8    4.20    1.60
  14  -1  -8    4.80    1.60
 -14   1   8    6.40    1.70
 -14   1   8    3.10    1.60
 -14   1   8    5.80    1.50
  13  -1  -8    4.00    2.00
  13  -1  -8    2.40    1.30
 -13   1   8    3.50    1.50
 -13   1   8    1.90    1.60
  12  -1  -8   14.60    3.10
  12  -1  -8   16.10    3.00
 -12   1   8   16.30    2.60
 -12   1   8   13.90    2.70
  11  -1  -8   62.89    5.10
  11  -1  -8   69.49    8.10
  11  -1  -8   66.59    4.80
 -11   1   8   72.79    8.80
 -11   1   8   47.20    4.00
 -11   1   8   53.29    4.40
  10  -1  -8    3.50    1.40
  10  -1  -8    0.80    2.30
  10  -1  -8    5.20    2.70
 -10   1   8    1.10    2.60
 -10   1   8    3.50    1.60
 -10   1   8    2.30    1.60
   9  -1  -8    7.90    2.90
  -9   1   8   10.10    3.30
  -9   1   8   13.60    2.80
   8  -1  -8  167.08    8.90
  -8   1   8  155.98    8.70
  -8   1   8  155.68    6.10
   7  -1  -8    1.40    1.60
  -7   1   8    0.60    1.40
  -7   1   8   -1.30    1.30
  -7   1   8    1.30    1.30
   6  -1  -8    1.30    1.70
  -6   1   8    1.70    1.30
  -6   1   8    2.80    1.50
  -6   1   8    4.50    2.00
   5  -1  -8 1025.50   18.70
  -5   1   8  982.30   12.30
  -5   1   8  991.70   17.40
  -5   1   8 1003.80   17.60
   4  -1  -8    9.00    2.20
  -4   1   8   10.20    2.30
  -4   1   8   11.40    2.40
  -4   1   8    9.80    1.40
   3  -1  -8 1521.55   20.30
  -3   1   8 1515.05   19.70
  -3   1   8 1532.75   14.10
  -3   1   8 1560.54   20.40
   2  -1  -8  104.09    4.90
  -2   1   8  106.89    5.10
  -2   1   8  106.29    4.80
   1  -1  -8  504.15    9.90
  -1   1   8  509.05   11.30
  -1   1   8  491.65   11.80
   0  -1  -8  203.58    5.80
   0   1   8  197.08    6.50
   0   1   8  203.28    6.00
  -1  -1  -8  580.34    8.90
  -1  -1  -8  571.64    9.80
   1   1   8  575.84    9.50
   1   1   8  566.54   10.70
  -2  -1  -8  416.46    6.60
  -2  -1  -8  413.06    8.20
   2   1   8  427.06    7.60
  -3  -1  -8  152.08    5.00
  -3  -1  -8  159.58    6.80
  -4  -1  -8   51.99    3.30
  -4  -1  -8   54.29    4.40
  -5  -1  -8  826.82   13.40
  -5  -1  -8  819.32   18.00
  -6  -1  -8   39.50    3.20
  -6  -1  -8   39.80    4.40
  -7  -1  -8    3.90    2.20
  -7  -1  -8    4.60    1.80
  -7  -1  -8   10.30    2.00
  -8  -1  -8   10.70    2.90
  -8  -1  -8    8.70    2.70
  -9  -1  -8    0.90    2.00
  -9  -1  -8    3.20    1.80
   9   1   8    3.50    1.60
   9   1   8    3.60    1.40
 -10  -1  -8   11.50    3.70
 -10  -1  -8   13.40    4.40
 -10  -1  -8   13.80    2.60
  10   1   8   11.20    2.20
  10   1   8   15.40    2.60
 -11  -1  -8    1.10    1.40
  11   1   8    0.50    1.90
  11   1   8   -0.50    1.40
  11   1   8    1.90    1.90
  11   1   8    2.50    1.40
  11   1   8    1.60    1.30
 -12  -1  -8    4.40    1.70
  12   1   8    4.00    1.70
  12   1   8    2.40    1.50
  12   1   8    5.80    1.90
 -13  -1  -8   66.59    5.90
  13   1   8   61.49    4.90
  13   1   8   63.39    4.60
  13   1   8   65.79    6.30
 -14  -1  -8    1.50    1.20
  14   1   8    0.90    1.00
  14   1   8    0.90    1.00
  14   1   8    0.70    1.10
 -15  -1  -8    3.90    1.20
  15   1   8    4.20    1.10
  15   1   8    3.70    1.10
  15   1   8    3.50    1.20
 -16  -1  -8    1.10    0.70
  16   1   8    2.30    0.80
  16   1   8    2.80    0.90
  16   1   8    3.10    0.70
  16  -1  -7    0.60    0.80
  16  -1  -7   -0.70    0.80
 -16   1   7    0.90    0.90
  15  -1  -7   26.30    2.60
  15  -1  -7   31.20    3.40
 -15   1   7   24.90    2.20
 -15   1   7   28.60    2.90
 -15   1   7   26.20    2.10
  14  -1  -7   77.89    4.90
  14  -1  -7   93.89    4.90
 -14   1   7   80.69    4.10
 -14   1   7   81.09    5.00
  13  -1  -7    3.80    1.50
  13  -1  -7    6.20    1.80
 -13   1   7    3.90    1.90
 -13   1   7    3.80    1.40
  12  -1  -7    7.00    2.00
  12  -1  -7    4.20    2.20
 -12   1   7    4.30    1.90
 -12   1   7    5.20    1.70
  11  -1  -7   46.90    4.10
  11  -1  -7   35.20    3.70
 -11   1   7   33.60    3.80
 -11   1   7   28.30    7.90
 -11   1   7   34.10    3.50
  10  -1  -7   49.60    5.60
 -10   1   7   49.10    4.10
 -10   1   7   49.80    6.10
 -10   1   7   53.49    5.10
   9  -1  -7   17.20    3.80
  -9   1   7   18.90    4.10
  -9   1   7   14.50    3.30
   8  -1  -7  268.17   10.90
  -8   1   7  265.47   11.40
  -8   1   7  254.37    9.20
  -8   1   7  258.27    8.10
   7  -1  -7   31.00    3.80
  -7   1   7   40.10    4.30
  -7   1   7   36.50    3.60
  -7   1   7   36.00    3.10
   6  -1  -7    2.30    1.80
  -6   1   7   -0.50    1.50
  -6   1   7    0.80    1.30
  -6   1   7   -2.10    0.90
   5  -1  -7   32.40    3.40
  -5   1   7   30.40    3.10
  -5   1   7   30.80    2.30
  -5   1   7   30.10    3.10
   4  -1  -7  346.87    9.70
  -4   1   7  345.87    9.00
  -4   1   7  336.47    6.50
  -4   1   7  333.67    9.00
   3  -1  -7  142.59    5.80
  -3   1   7  145.79    5.70
  -3   1   7  154.78    5.80
  -3   1   7  147.49    5.40
  -3   1   7  148.19    4.00
   2  -1  -7 5854.01   39.70
  -2   1   7 5679.53   38.60
  -2   1   7 5606.14   39.40
   1  -1  -7  390.36    8.20
  -1   1   7  382.96    8.10
  -1   1   7  395.86    8.80
   0  -1  -7 1612.94   16.00
   0   1   7 1644.24   18.00
   0   1   7 1630.64   16.50
  -1  -1  -7   19.10    1.80
  -1  -1  -7   24.70    1.70
   1   1   7   19.00    2.00
   1   1   7   19.60    1.80
  -2  -1  -7 1107.49   10.40
  -2  -1  -7 1135.19   13.20
   2   1   7 1145.29   11.80
  -3  -1  -7  553.54    9.30
  -3  -1  -7  529.45   11.70
  -4  -1  -7   26.60    3.10
  -4  -1  -7   28.10    2.40
  -5  -1  -7  192.98    8.50
  -6  -1  -7   12.90    3.40
  -6  -1  -7   14.60    2.50
  -7  -1  -7   44.00    3.50
  -7  -1  -7   45.10    4.60
  -7  -1  -7   47.20    5.10
  -8  -1  -7   -1.00    1.30
  -8  -1  -7    1.40    1.50
  -9  -1  -7   20.30    5.00
  -9  -1  -7   19.50    4.60
 -10  -1  -7   14.40    3.90
 -10  -1  -7   12.50    2.70
 -10  -1  -7   15.30    4.60
  10   1   7   13.00    2.40
  10   1   7   17.10    3.30
  10   1   7   15.70    2.90
 -11  -1  -7   31.50    6.00
 -11  -1  -7   37.30    3.70
 -11  -1  -7   23.60    5.50
  11   1   7   36.40    3.70
  11   1   7   31.80    3.50
 -12  -1  -7  196.78    7.70
  12   1   7  206.98    7.70
  12   1   7  202.88    7.60
 -13  -1  -7    4.70    1.90
  13   1   7    4.60    1.70
  13   1   7    2.40    1.30
  13   1   7    5.30    1.70
 -14  -1  -7   16.80    2.40
  14   1   7   13.10    2.20
  14   1   7   11.10    1.90
  14   1   7   16.70    2.40
 -15  -1  -7    0.50    1.10
  15   1   7    0.70    0.90
  15   1   7    2.50    1.80
 -16  -1  -7   20.20    1.80
  16   1   7   19.40    1.60
  16   1   7   20.80    1.60
  16   1   7   19.30    1.70
  16  -1  -6    2.40    1.20
  16  -1  -6    3.30    1.10
  16  -1  -6    1.70    1.00
 -16   1   6    0.60    0.90
 -16   1   6    1.30    1.00
 -16   1   6    1.60    0.90
 -16   1   6    0.50    1.00
  15  -1  -6    4.60    1.30
  15  -1  -6    4.00    1.50
 -15   1   6    3.90    1.00
 -15   1   6    2.70    1.30
 -15   1   6    2.70    1.20
  14  -1  -6   -0.30    1.00
  14  -1  -6   -0.90    1.20
 -14   1   6    1.60    1.30
 -14   1   6    1.10    1.20
  13  -1  -6   -1.40    1.40
  13  -1  -6    1.70    1.30
 -13   1   6    2.70    1.40
 -13   1   6    0.70    1.50
  12  -1  -6  136.59    9.50
  12  -1  -6  119.99    6.10
 -12   1   6  101.79    6.10
 -12   1   6  110.99    6.10
  11  -1  -6    9.50    2.20
 -11   1   6    4.60    1.80
 -11   1   6    4.40    3.40
 -11   1   6    6.10    1.90
  10  -1  -6    0.90    1.40
 -10   1   6   -2.10    1.30
 -10   1   6    0.20    1.70
 -10   1   6    2.40    2.10
   9  -1  -6  180.58    9.00
  -9   1   6  175.48    9.90
  -9   1   6  179.48    7.70
   8  -1  -6   10.00    2.50
  -8   1   6    4.90    1.90
  -8   1   6    3.10    2.10
  -8   1   6   10.30    2.10
   7  -1  -6    6.50    2.30
  -7   1   6    7.10    1.80
  -7   1   6    5.90    1.90
   6  -1  -6    6.80    2.20
  -6   1   6    9.80    2.10
  -6   1   6    7.30    2.30
   5  -1  -6  197.68    7.50
  -5   1   6  207.98    7.60
  -5   1   6  203.78    5.60
  -5   1   6  205.98    7.00
   4  -1  -6   25.10    2.70
  -4   1   6   22.30    1.80
  -4   1   6   22.50    2.50
  -3   1   6  484.75    9.80
  -3   1   6  501.65    9.70
  -3   1   6  494.55    9.90
  -3   1   6  502.05    7.30
   2  -1  -6  419.46    8.70
  -2   1   6  435.76    8.30
  -2   1   6  421.46    8.70
  -2   1   6  435.16    6.40
  -2   1   6  424.96    8.50
   1  -1  -6 1513.65   15.80
  -1   1   6 1536.95   15.90
  -1   1   6 1549.94   16.70
   0  -1  -6    3.20    1.00
   0   1   6    2.90    1.10
   0   1   6    2.20    0.90
  -1  -1  -6  287.27    5.20
  -1  -1  -6  295.97    6.00
   1   1   6  292.57    5.60
   1   1   6  289.27    6.60
  -2  -1  -6  368.06    6.90
   2   1   6  372.76    5.80
  -3  -1  -6   93.39    3.60
  -3  -1  -6   96.39    4.80
  -4  -1  -6   83.69    3.80
  -4  -1  -6   93.29    5.20
  -5  -1  -6   14.00    2.90
  -5  -1  -6   15.10    2.00
  -6  -1  -6   25.90    2.70
  -6  -1  -6   23.80    3.50
  -7  -1  -6  148.89    6.30
  -7  -1  -6  142.39    7.90
  -7  -1  -6  151.68    8.70
  -8  -1  -6   98.39    7.00
  -8  -1  -6   92.49    7.30
  -9  -1  -6    5.40    2.60
  -9  -1  -6    1.60    2.00
 -10  -1  -6   19.10    4.50
 -10  -1  -6   12.30    3.70
  10   1   6   26.60    3.10
 -11  -1  -6   44.00    6.10
 -11  -1  -6   49.70    6.80
 -11  -1  -6   38.80    3.80
  11   1   6   43.90    3.90
  11   1   6   45.80    3.70
 -12  -1  -6    8.60    2.20
  12   1   6    7.30    1.90
  12   1   6   10.00    2.30
 -13  -1  -6    4.00    1.90
  13   1   6    6.30    1.90
  13   1   6    5.10    1.70
  13   1   6    6.30    1.90
 -14  -1  -6   19.90    2.70
  14   1   6   21.70    2.60
  14   1   6   19.80    2.50
  14   1   6   15.80    2.60
 -15  -1  -6    3.00    1.10
  15   1   6    1.60    0.80
  15   1   6    2.20    1.10
  15   1   6    2.90    1.10
 -16  -1  -6    4.10    0.90
  16   1   6    2.00    0.90
  16   1   6    4.20    1.00
  16   1   6    4.60    1.00
  17  -1  -5    4.50    1.00
 -17   1   5    6.30    1.10
  16  -1  -5    6.40    1.30
  16  -1  -5    4.60    1.20
 -16   1   5    3.30    1.10
 -16   1   5    4.90    1.10
  15  -1  -5    1.20    1.00
  15  -1  -5    1.90    1.20
 -15   1   5    1.10    1.20
 -15   1   5    1.80    1.70
 -15   1   5    2.50    1.10
  14  -1  -5    7.70    2.10
  14  -1  -5    6.40    1.80
 -14   1   5    6.70    1.70
 -14   1   5    6.90    2.20
  13  -1  -5    0.30    1.30
  13  -1  -5    1.40    1.40
 -13   1   5    2.50    1.60
 -13   1   5    2.20    1.30
  11  -1  -5    2.30    1.70
  11  -1  -5   -1.20    1.10
 -11   1   5    0.40    1.40
 -11   1   5    1.00    1.30
 -11   1   5   -3.30    2.60
  10  -1  -5    3.60    2.70
  10  -1  -5    4.70    1.60
 -10   1   5    1.00    1.80
 -10   1   5   -0.50    3.50
 -10   1   5    2.80    1.50
 -10   1   5    3.10    2.20
   9  -1  -5   74.99    5.70
  -9   1   5   76.09    5.20
  -9   1   5   82.99    6.80
   8  -1  -5    2.20    2.10
  -8   1   5    2.60    2.10
  -8   1   5    5.20    1.70
  -8   1   5    6.90    1.90
   7  -1  -5   70.79    5.00
  -7   1   5   71.29    4.40
  -7   1   5   64.69    5.20
  -7   1   5   70.69    4.20
   6  -1  -5  118.59    6.00
  -6   1   5  124.79    6.50
  -6   1   5  116.99    4.90
  -6   1   5  115.59    5.30
   5  -1  -5  585.64   12.40
  -5   1   5  590.34   12.60
  -5   1   5  592.34    9.80
  -5   1   5  596.94   12.80
   4  -1  -5   16.90    2.10
  -4   1   5   15.00    1.90
  -4   1   5   15.20    1.50
  -4   1   5   13.70    2.20
  -3   1   5  252.27    4.90
  -3   1   5  252.97    6.50
  -3   1   5  249.68    6.60
  -3   1   5  245.28    6.50
  -2   1   5  209.88    4.20
  -2   1   5  205.68    5.60
  -2   1   5  214.68    5.60
  -2   1   5  211.88    5.40
   1  -1  -5 1395.36   14.10
  -1   1   5 1378.66   14.50
  -1   1   5 1344.97   13.80
   0  -1  -5 1347.37   12.40
   0   1   5 1334.67   12.60
   0   1   5 1325.17   13.70
  -1  -1  -5  561.34    6.80
  -1  -1  -5  566.74    7.80
   1   1   5  563.94    7.10
   1   1   5  580.94    8.70
  -2  -1  -5 1687.93   14.70
  -2  -1  -5 1606.74   10.90
   2   1   5 1647.64   11.80
  -3  -1  -5   29.80    2.00
  -3  -1  -5   28.10    2.60
  -4  -1  -5  152.78    6.50
  -4  -1  -5  152.98    4.90
  -5  -1  -5    1.70    1.10
  -5  -1  -5    0.90    1.20
  -6  -1  -5  334.47   11.50
  -6  -1  -5  339.97    8.80
  -6  -1  -5  339.27   10.90
  -7  -1  -5  140.69    8.20
  -7  -1  -5  143.49    6.20
  -7  -1  -5  152.58    7.90
  -8  -1  -5   30.80    4.00
  -8  -1  -5   33.80    4.40
  -9  -1  -5    5.80    2.40
  -9  -1  -5    3.80    2.30
 -10  -1  -5    6.80    3.20
 -10  -1  -5   -0.40    2.00
 -10  -1  -5    3.70    1.70
 -11  -1  -5   13.30    4.30
 -11  -1  -5   19.50    3.10
 -11  -1  -5   13.70    4.90
  11   1   5   13.80    2.60
 -12  -1  -5  145.19    6.70
  12   1   5  149.49    6.60
  12   1   5  159.78    6.80
 -13  -1  -5   36.30    3.60
  13   1   5   33.90    3.40
  13   1   5   39.40    3.60
 -14  -1  -5    2.10    1.30
  14   1   5    2.10    1.30
  14   1   5    2.60    1.30
  14   1   5    1.30    1.20
 -15  -1  -5    4.80    1.30
  15   1   5    2.90    1.10
  15   1   5    3.90    1.20
  15   1   5    3.10    1.10
 -16  -1  -5    0.20    0.60
  16   1   5    1.40    0.70
  16   1   5    2.30    0.80
  16   1   5    0.90    0.70
  17  -1  -4   16.70    1.60
  17  -1  -4   16.90    1.50
 -17   1   4   15.90    1.50
 -17   1   4   17.00    1.90
  16  -1  -4   42.60    2.20
  16  -1  -4   41.20    2.40
  16  -1  -4   44.90    3.00
 -16   1   4   47.90    2.50
 -16   1   4   48.90    2.50
 -16   1   4   44.90    3.00
  15  -1  -4    1.80    1.00
  15  -1  -4    1.20    1.00
 -15   1   4   -0.10    0.90
 -15   1   4   -0.90    0.90
  14  -1  -4   28.70    2.90
  14  -1  -4   30.10    2.90
  14  -1  -4   31.20    3.40
 -14   1   4   31.70    3.10
 -14   1   4   31.20    3.50
  13  -1  -4  148.89    6.90
  13  -1  -4  154.98    6.60
 -13   1   4  157.78    7.20
 -13   1   4  142.59    6.40
  12  -1  -4    5.60    2.30
 -12   1   4    4.50    2.20
  11  -1  -4    7.40    1.90
  11  -1  -4    6.80    2.30
 -11   1   4    8.00    2.10
 -11   1   4    8.10    3.60
 -11   1   4    3.80    2.00
  10  -1  -4   24.50    4.60
  10  -1  -4   22.10    2.90
 -10   1   4   17.50    3.90
 -10   1   4   24.10    2.90
 -10   1   4   19.50    4.90
   9  -1  -4  110.79    6.40
  -9   1   4  105.29    7.60
  -9   1   4  112.89    6.40
   8  -1  -4    8.90    2.30
  -8   1   4    9.90    2.40
  -8   1   4    6.10    2.30
  -8   1   4    6.70    2.00
   7  -1  -4  430.16   11.50
  -7   1   4  439.36   10.70
  -7   1   4  409.66    9.60
  -7   1   4  435.36   13.20
   6  -1  -4    6.00    1.90
  -6   1   4    8.50    1.80
  -6   1   4    5.20    1.80
  -6   1   4    4.80    1.50
   5  -1  -4   15.30    2.60
  -5   1   4   11.60    1.80
  -5   1   4   12.10    1.70
  -5   1   4   10.30    2.30
  -4   1   4  155.18    4.50
  -4   1   4  159.78    6.00
  -4   1   4  155.68    5.10
  -3   1   4  145.49    3.70
  -3   1   4  140.89    4.60
  -3   1   4  139.49    4.80
  -2   1   4 1108.19    9.70
  -2   1   4 1098.59   12.20
  -2   1   4 1111.69   12.40
  -2   1   4 1117.79   12.40
   1  -1  -4   78.19    3.00
  -1   1   4   77.59    2.90
  -1   1   4   78.39    2.50
  -1   1   4   76.89    3.00
   0  -1  -4   80.29    2.60
   0   1   4   78.79    2.90
   0   1   4   81.59    2.70
  -1  -1  -4 1133.49   10.50
  -1  -1  -4 1153.68    9.20
   1   1   4 1141.19    9.40
   1   1   4 1151.28   11.30
  -2  -1  -4  788.02    9.00
  -2  -1  -4  803.52   11.30
  -2  -1  -4  794.42    6.30
   2   1   4  810.52    6.40
   2   1   4  796.02    6.50
  -3  -1  -4  108.79    3.60
  -3  -1  -4  111.99    4.80
  -4  -1  -4   33.40    3.10
  -4  -1  -4   33.00    2.40
  -5  -1  -4  724.83   15.00
  -5  -1  -4  733.53   11.90
  -6  -1  -4   52.49    4.30
  -6  -1  -4   52.99    4.70
  -6  -1  -4   55.19    3.70
  -7  -1  -4   97.79    6.70
  -8  -1  -4    3.10    1.60
  -8  -1  -4    3.60    1.90
  -9  -1  -4    5.10    2.40
  -9  -1  -4    9.10    2.90
 -10  -1  -4   -1.10    1.70
 -10  -1  -4    1.50    2.00
 -10  -1  -4    1.40    1.20
  10   1   4    2.60    1.40
 -11  -1  -4    0.90    1.40
  11   1   4    0.00    1.80
  11   1   4    1.00    1.40
 -12  -1  -4  219.18    8.20
  12   1   4  202.08    7.70
 -13  -1  -4    6.60    2.00
  13   1   4    8.40    2.20
  13   1   4   10.90    2.10
 -14  -1  -4   -0.40    1.00
 -14  -1  -4    0.50    1.70
  14   1   4    2.00    1.10
  14   1   4    1.10    1.10
 -15  -1  -4    0.40    0.90
  15   1   4    1.00    0.90
  15   1   4    1.00    1.60
  15   1   4    0.60    0.80
 -16  -1  -4    2.30    0.90
  16   1   4    2.80    0.90
  16   1   4    2.40    0.90
  16   1   4    3.60    1.00
  17  -1  -3    0.80    0.70
  17  -1  -3    0.30    0.60
  16  -1  -3    6.60    1.50
 -16   1   3    4.60    1.20
 -16   1   3    6.10    1.50
 -16   1   3    7.60    1.50
  15  -1  -3    8.70    1.80
  15  -1  -3   12.00    2.20
 -15   1   3    9.40    2.10
 -15   1   3   11.50    2.00
  14  -1  -3   11.90    2.40
  14  -1  -3   11.50    2.00
 -14   1   3   10.80    2.40
 -14   1   3   16.60    2.40
  13  -1  -3    4.90    1.80
  13  -1  -3    5.20    2.00
 -13   1   3    1.50    1.40
 -13   1   3    8.60    2.20
  12  -1  -3    5.70    2.10
  12  -1  -3    5.80    2.10
 -12   1   3    5.80    2.20
 -12   1   3    8.20    2.20
  11  -1  -3   23.30    3.10
  11  -1  -3   26.40    3.60
 -11   1   3   20.30    5.20
 -11   1   3   23.70    3.30
 -11   1   3   29.40    3.20
  10  -1  -3   19.40    3.40
 -10   1   3   23.30    3.40
 -10   1   3   22.50    4.00
 -10   1   3   19.10    4.50
  -9   1   3   62.79    5.20
  -9   1   3   73.19    6.50
   8  -1  -3   31.40    3.40
  -8   1   3   27.70    3.30
  -8   1   3   29.20    3.90
  -8   1   3   25.10    2.70
   7  -1  -3   21.00    2.70
  -7   1   3   19.50    3.80
  -7   1   3   13.80    2.00
  -7   1   3   17.80    2.50
   6  -1  -3    4.80    1.80
  -6   1   3    4.70    1.90
  -6   1   3    6.20    1.80
  -6   1   3    7.10    1.60
   5  -1  -3   20.40    2.50
  -5   1   3   17.00    1.80
  -5   1   3   21.00    2.60
  -5   1   3   19.30    2.00
  -4   1   3 2161.38   18.90
  -4   1   3 2134.89   18.50
  -4   1   3 2119.49   22.20
  -3   1   3   29.80    2.30
  -3   1   3   26.80    1.70
  -3   1   3   29.70    2.00
  -2   1   3 1673.03   14.90
  -2   1   3 1629.94   14.20
  -2   1   3 1682.33   13.40
  -2   1   3 1649.54   14.10
   1  -1  -3   12.40    1.10
   1  -1  -3   12.10    1.00
  -1   1   3   14.10    1.20
  -1   1   3   14.40    1.20
  -1   1   3   14.40    1.20
  -1   1   3   12.60    0.90
   0  -1  -3 1626.04   11.60
   0   1   3 1643.94   12.70
   0   1   3 1629.04   11.70
  -1  -1  -3   52.49    2.10
  -1  -1  -3   48.80    1.50
  -1  -1  -3   50.59    1.50
   1   1   3   50.79    1.50
   1   1   3   48.90    1.50
  -2  -1  -3    4.10    0.90
  -2  -1  -3    5.90    1.30
  -2  -1  -3    3.70    0.50
  -3  -1  -3 1305.37   13.10
  -3  -1  -3 1363.66   16.40
  -4  -1  -3  325.27    8.70
  -4  -1  -3  326.17    7.00
  -5  -1  -3   18.40    2.60
  -5  -1  -3   17.90    1.50
  -5  -1  -3   19.20    2.10
  -6  -1  -3  111.39    5.10
  -6  -1  -3  104.49    6.30
  -6  -1  -3  111.09    5.90
  -7  -1  -3    3.00    1.70
  -7  -1  -3    3.60    1.80
  -8  -1  -3   32.30    4.20
  -8  -1  -3   34.00    4.10
  -9  -1  -3    3.60    1.70
  -9  -1  -3    2.00    1.70
 -10  -1  -3   26.00    3.30
 -10  -1  -3   38.50    5.10
 -10  -1  -3   31.20    4.40
  10   1   3   27.90    3.50
 -11  -1  -3    3.30    2.90
 -11  -1  -3    6.80    3.50
 -11  -1  -3    2.80    1.50
  11   1   3    0.70    1.70
  11   1   3    2.90    1.40
 -12  -1  -3  145.49    7.40
 -12  -1  -3  146.69    9.00
  12   1   3  132.39    6.20
  12   1   3  144.89    8.80
 -13  -1  -3   16.30    3.30
 -13  -1  -3   14.80    2.80
  13   1   3    9.90    2.20
  13   1   3   14.10    2.70
  13   1   3    9.70    2.20
 -14  -1  -3   19.40    3.30
 -14  -1  -3   19.00    2.70
  14   1   3   16.30    2.70
  14   1   3   16.90    2.50
 -15  -1  -3    0.40    1.50
 -15  -1  -3    2.60    1.10
  15   1   3    1.20    1.00
  15   1   3    1.20    1.00
 -16  -1  -3    1.10    0.80
  16   1   3    2.30    0.90
  16   1   3    1.30    0.90
  16   1   3   -0.40    0.80
  17  -1  -2    5.50    1.00
  17  -1  -2    6.00    1.10
 -17   1   2    5.40    1.20
 -17   1   2    6.10    1.20
  16  -1  -2   -0.10    0.80
 -16   1   2    0.20    0.70
 -16   1   2    1.30    0.90
  15  -1  -2   45.20    3.50
  15  -1  -2   46.70    4.40
  15  -1  -2   48.30    3.30
 -15   1   2   43.70    3.20
 -15   1   2   36.50    3.30
  14  -1  -2   59.79    3.80
  14  -1  -2   66.89    5.10
  14  -1  -2   54.69    3.70
 -14   1   2   62.29    4.60
 -14   1   2   68.59    5.20
  13  -1  -2    1.40    1.40
  13  -1  -2    1.50    1.30
 -13   1   2    1.40    1.40
 -13   1   2    1.50    1.50
  12  -1  -2   14.80    3.30
  12  -1  -2   19.30    3.00
 -12   1   2   16.00    2.80
 -12   1   2   17.10    3.20
  11  -1  -2    9.50    2.20
  11  -1  -2    9.40    2.30
 -11   1   2    9.20    3.40
 -11   1   2   10.80    2.20
 -11   1   2    8.80    2.60
 -11   1   2   10.70    3.80
 -10   1   2    5.70    2.30
 -10   1   2    8.00    2.40
 -10   1   2    4.70    2.60
   9  -1  -2    9.50    2.50
  -9   1   2    7.20    2.60
  -9   1   2    9.60    2.80
   8  -1  -2   13.80    2.80
  -8   1   2   13.20    3.10
  -8   1   2   13.00    2.90
   7  -1  -2    2.80    1.50
  -7   1   2    1.70    1.50
  -7   1   2    1.60    1.20
  -7   1   2    3.40    1.10
   6  -1  -2   45.20    3.40
  -6   1   2   47.20    4.20
  -6   1   2   49.30    2.80
  -6   1   2   46.30    3.50
   5  -1  -2   12.20    1.80
  -5   1   2   12.80    2.50
  -5   1   2   12.00    1.50
  -5   1   2   16.80    1.90
  -4   1   2    7.40    1.10
  -4   1   2    8.90    1.90
  -4   1   2    7.50    1.40
  -3   1   2  125.99    3.50
  -3   1   2  126.69    4.50
  -3   1   2  122.29    3.60
  -2   1   2  106.29    3.40
  -2   1   2  100.89    3.20
  -2   1   2  103.79    2.70
   1  -1  -2  239.48    3.50
   1  -1  -2  237.08    4.50
  -1   1   2  238.68    3.30
  -1   1   2  233.08    3.90
  -1   1   2  236.08    4.40
  -1   1   2  245.18    4.20
   0  -1  -2  242.48    3.40
   0  -1  -2  252.27    3.40
   0  -1  -2  237.08    3.80
   0  -1  -2  249.88    3.50
   0   1   2  242.28    3.30
   0   1   2  249.18    3.50
   0   1   2  249.38    3.80
  -1  -1  -2 1284.37    9.50
  -1  -1  -2 1252.67    7.70
   1   1   2 1238.28    7.80
  -2  -1  -2   67.39    2.90
  -2  -1  -2   68.89    2.40
   2   1   2   65.99    1.70
  -3  -1  -2  994.90   11.10
  -3  -1  -2  995.10   13.30
  -4  -1  -2  101.39    3.90
  -5  -1  -2   12.60    2.30
  -5  -1  -2   12.40    2.60
  -5  -1  -2   13.00    1.30
  -5  -1  -2    8.90    1.80
  -6  -1  -2   20.90    3.00
  -6  -1  -2   18.00    1.70
  -6  -1  -2   17.40    2.80
  -6  -1  -2   16.70    2.50
  -7  -1  -2    9.40    2.50
  -7  -1  -2    5.90    2.40
   7   1   2    7.20    1.60
  -8  -1  -2   34.80    4.50
  -8  -1  -2   36.30    4.00
  -9  -1  -2   29.90    4.20
  -9  -1  -2   39.60    4.80
 -10  -1  -2   17.90    4.20
 -10  -1  -2   14.60    2.80
  10   1   2   15.90    2.90
 -11  -1  -2   55.09    6.70
 -11  -1  -2   49.60    6.40
 -11  -1  -2   44.20    4.00
  11   1   2   48.40    4.00
  11   1   2   50.69    4.30
 -12  -1  -2    5.20    2.30
  12   1   2    8.10    2.00
 -13  -1  -2   46.00    4.60
 -13  -1  -2   56.09    4.30
  13   1   2   50.59    3.80
  13   1   2   50.49    4.30
 -14  -1  -2   11.50    2.40
 -14  -1  -2   10.20    2.20
  14   1   2   10.00    2.20
  14   1   2    6.80    1.90
 -15  -1  -2    6.80    1.60
 -15  -1  -2    3.90    1.40
  15   1   2    4.40    1.40
 -16  -1  -2    1.00    1.30
 -16  -1  -2    2.10    0.80
  16   1   2    2.50    0.90
  16   1   2    0.60    0.90
  16   1   2    1.10    0.80
  17  -1  -1    1.10    0.80
  17  -1  -1    1.10    0.60
 -17   1   1    2.30    0.70
  16  -1  -1    0.00    0.70
  16  -1  -1    0.90    0.80
 -16   1   1    1.30    0.90
 -16   1   1    0.10    1.00
  15  -1  -1   10.70    1.70
  15  -1  -1   10.40    1.40
  15  -1  -1   10.10    1.70
  15  -1  -1   12.40    2.30
 -15   1   1   10.90    2.00
 -15   1   1   13.70    2.50
  14  -1  -1  192.68    8.50
  14  -1  -1  193.78    6.40
  14  -1  -1  199.88    6.50
 -14   1   1  199.38    7.70
  13  -1  -1   53.79    3.90
  13  -1  -1   52.29    4.50
 -13   1   1   60.89    4.70
 -13   1   1   54.99    4.30
  12  -1  -1   21.30    3.10
  12  -1  -1   21.20    3.40
 -12   1   1   22.90    3.40
 -12   1   1   22.80    3.50
  11  -1  -1   17.30    3.00
  11  -1  -1   22.90    3.00
 -11   1   1   15.20    4.70
 -11   1   1   20.10    3.40
 -11   1   1   15.40    4.70
 -11   1   1   22.40    3.10
 -10   1   1   28.00    3.90
 -10   1   1   12.80    4.00
 -10   1   1   20.50    3.40
   9  -1  -1    4.50    2.10
  -9   1   1    3.10    1.90
  -9   1   1    1.50    1.70
   8  -1  -1    1.40    1.60
  -8   1   1   -0.30    1.20
  -8   1   1    0.30    1.00
   7  -1  -1   19.70    2.40
  -7   1   1   15.60    3.40
  -7   1   1   20.40    3.40
   6  -1  -1  105.79    4.70
  -6   1   1  115.09    5.40
  -6   1   1  108.49    3.70
  -6   1   1  107.79    6.00
   5  -1  -1   63.09    3.30
  -5   1   1   68.49    4.30
  -5   1   1   61.19    2.60
   4  -1  -1 4143.99   27.70
  -4   1   1 4196.68   29.30
  -4   1   1 4152.68   24.60
  -4   1   1 4104.09   32.60
  -3   1   1   17.10    1.40
  -3   1   1   17.70    1.60
  -3   1   1   17.30    1.80
   2  -1  -1 1168.48    9.10
  -2   1   1 1187.08   11.70
  -2   1   1 1190.98    9.10
  -2   1   1 1218.08   10.40
   1  -1  -1  129.99    2.60
   1  -1  -1  120.99    2.40
   1  -1  -1  122.79    2.30
   1  -1  -1  123.09    2.80
  -1   1   1  126.39    2.20
  -1   1   1  127.49    2.80
  -1   1   1  129.89    2.40
   0  -1  -1  112.99    2.10
   0   1   1  117.89    2.40
  -1  -1  -1  920.31    7.30
  -1  -1  -1  909.91    8.00
  -1  -1  -1  916.41    6.10
   1   1   1  916.51    6.20
   1   1   1  902.11    7.40
  -2  -1  -1   70.79    2.40
  -2  -1  -1   73.39    2.80
   2   1   1   71.79    1.90
  -3  -1  -1   89.79    3.80
  -3  -1  -1   87.79    3.20
  -4  -1  -1  462.15    6.90
  -4  -1  -1  452.45    8.40
  -4  -1  -1  446.26    9.70
  -5  -1  -1   80.79    3.10
  -5  -1  -1   82.19    4.80
  -5  -1  -1   82.99    4.30
  -5  -1  -1   86.19    4.10
  -6  -1  -1  464.45   12.60
  -6  -1  -1  461.15   11.10
  -6  -1  -1  430.36    7.70
  -7  -1  -1    0.20    1.20
  -7  -1  -1    1.60    1.10
  -7  -1  -1    1.80    1.40
   7   1   1   -1.00    1.10
  -8  -1  -1  109.89    6.50
  -8  -1  -1  105.69    7.30
  -9  -1  -1   -1.90    1.20
  -9  -1  -1    0.00    1.20
 -10  -1  -1    0.60    1.40
 -10  -1  -1    0.10    2.00
 -10  -1  -1   -1.00    1.50
  10   1   1    1.40    1.50
 -11  -1  -1   11.50    4.20
 -11  -1  -1   14.00    3.70
 -11  -1  -1    3.80    3.30
 -11  -1  -1    8.20    2.20
  11   1   1   11.00    2.30
  11   1   1   10.60    2.60
 -12  -1  -1  152.68    7.20
 -12  -1  -1  156.58    8.60
  12   1   1  173.08    9.90
  12   1   1  148.29    6.30
 -13  -1  -1    8.20    2.70
 -13  -1  -1    8.30    2.10
  13   1   1    8.30    2.00
  13   1   1   11.00    2.60
 -14  -1  -1   29.10    3.80
 -14  -1  -1   34.50    3.70
  14   1   1   42.20    3.50
  14   1   1   32.20    3.30
  14   1   1   34.10    3.70
  14   1   1   36.90    3.10
 -15  -1  -1    1.30    1.00
 -15  -1  -1    0.50    0.90
  15   1   1   -0.70    0.70
 -16  -1  -1   20.20    2.00
 -16  -1  -1   29.30    2.30
  16   1   1   22.10    2.20
  16   1   1   23.20    2.30
  16   1   1   24.30    1.90
 -17  -1  -1    0.40    0.50
  17   1   1    0.70    0.60
  17   1   1    0.50    0.60
  17  -1   0    9.00    1.20
  17  -1   0    8.90    1.30
 -17   1   0    9.10    1.10
  16  -1   0    1.40    0.90
  16  -1   0    1.80    1.00
 -16   1   0    0.70    0.80
  15  -1   0    7.60    1.50
  15  -1   0    9.60    2.10
  15  -1   0   10.70    1.60
 -15   1   0    8.40    1.80
  14  -1   0   24.80    2.80
  14  -1   0   23.30    2.70
  14  -1   0   19.90    4.30
 -14   1   0   21.60    4.30
 -14   1   0   20.10    3.20
  13  -1   0   31.30    3.10
  13  -1   0   33.10    3.70
  13  -1   0   37.70    3.30
 -13   1   0   38.40    4.10
 -13   1   0   38.60    3.60
  12  -1   0   66.69    5.10
  12  -1   0   73.49    4.50
 -12   1   0   68.49    5.20
 -12   1   0   71.49    5.00
  11  -1   0   54.69    4.10
  11  -1   0   48.90    4.20
 -11   1   0   49.10    3.90
 -11   1   0   51.19    6.00
 -11   1   0   48.70    6.60
 -11   1   0   59.39    9.10
 -10   1   0   -0.20    1.30
 -10   1   0    1.00    1.70
 -10   1   0   -1.40    1.70
  -9   1   0  261.17   10.70
  -9   1   0  280.37   12.90
   8  -1   0  253.77    7.50
  -8   1   0  258.37   11.30
  -8   1   0  266.87   10.00
   7  -1   0   51.19    4.10
  -7   1   0   50.99    4.80
  -7   1   0   50.39    4.10
   6  -1   0   50.69    3.10
  -6   1   0   49.30    3.80
  -6   1   0   51.99    4.40
   5  -1   0   12.30    1.80
  -5   1   0    9.90    2.00
  -5   1   0   10.00    1.10
  -5   1   0   12.30    2.60
   4  -1   0   21.40    1.70
  -4   1   0   25.50    2.40
  -4   1   0   21.80    2.00
  -4   1   0   21.20    1.30
   3  -1   0  453.45    6.30
  -3   1   0  445.66    5.00
  -3   1   0  461.95    8.50
  -3   1   0  455.35    7.60
   2  -1   0   93.09    2.00
   2  -1   0   95.89    2.40
  -2   1   0   94.09    1.80
  -2   1   0   96.39    3.20
  -2   1   0   95.59    2.90
   1  -1   0  392.76    3.70
   1  -1   0  387.36    4.50
   1  -1   0  376.56    4.80
  -1   1   0  400.56    4.50
  -1   1   0  386.36    3.80
  -1   1   0  393.86    4.80
  -1  -1   0  338.17    3.00
  -1  -1   0  347.57    4.20
  -1  -1   0  349.07    4.20
   1   1   0  342.17    4.20
   1   1   0  364.96    3.40
  -2  -1   0  103.29    2.00
  -2  -1   0  101.29    2.60
  -2  -1   0   98.59    3.10
  -2  -1   0  100.49    2.90
   2   1   0   99.19    2.00
  -3  -1   0  516.65    6.90
  -3  -1   0  507.55    8.80
  -3  -1   0  496.75    7.90
   3   1   0  537.95    6.50
  -4  -1   0   27.50    1.80
  -4  -1   0   25.70    2.20
  -4  -1   0   23.50    2.00
  -4  -1   0   27.60    2.50
  -5  -1   0    9.40    2.30
  -5  -1   0    9.60    1.30
  -6  -1   0   39.50    2.60
  -6  -1   0   45.20    4.00
  -6  -1   0   45.20    3.50
  -7  -1   0   51.09    4.80
  -7  -1   0   49.80    2.80
  -7  -1   0   46.40    4.00
   7   1   0   45.20    3.30
  -8  -1   0  252.17   11.00
  -8  -1   0  255.27    9.60
   8   1   0  249.88    7.70
  -9  -1   0  269.97   12.40
  -9  -1   0  259.57   10.40
   9   1   0  271.07    8.60
 -10  -1   0   -1.20    1.30
 -10  -1   0    3.70    1.90
 -10  -1   0   -2.90    1.70
 -11  -1   0   48.50    6.70
 -11  -1   0   44.00    6.10
 -11  -1   0   51.49    4.20
 -11  -1   0   49.50    4.60
  11   1   0   49.10    3.90
  11   1   0   47.80    4.20
 -12  -1   0   68.89    5.30
 -12  -1   0   72.09    5.10
  12   1   0   66.69    4.80
  12   1   0   69.29    4.60
 -13  -1   0   32.50    3.80
 -13  -1   0   26.30    3.40
  13   1   0   29.30    3.10
  13   1   0   23.10    3.40
 -14  -1   0   31.20    3.70
 -14  -1   0   32.90    3.80
  14   1   0   25.10    3.10
  14   1   0   28.50    2.90
  14   1   0   26.60    3.90
 -15  -1   0    7.60    1.70
  15   1   0    9.00    1.90
 -16  -1   0    1.70    0.80
  16   1   0    2.60    1.00
  16   1   0    2.60    1.20
  16   1   0    1.30    0.90
 -17  -1   0    8.90    1.10
  17   1   0    9.90    1.20
  17   1   0    9.60    1.30
  17  -1   1    1.50    0.60
  17  -1   1    0.40    0.50
 -17   1  -1    0.60    0.60
  16  -1   1   21.60    2.20
  16  -1   1   20.70    2.10
 -16   1  -1   19.10    2.40
 -16   1  -1   21.90    2.10
  15  -1   1   -0.90    0.90
  15  -1   1    0.40    1.00
  15  -1   1    4.10    1.20
 -15   1  -1    0.90    0.90
 -15   1  -1    1.00    1.00
  14  -1   1   41.70    4.20
  14  -1   1   40.90    3.20
  14  -1   1   38.00    3.10
 -14   1  -1   36.00    3.80
 -14   1  -1   39.30    4.10
  13  -1   1    7.80    2.20
  13  -1   1    8.70    1.90
  13  -1   1    7.40    1.90
 -13   1  -1   10.40    2.40
 -13   1  -1    5.40    1.90
  12  -1   1  148.89    6.10
  12  -1   1  157.48    8.90
 -12   1  -1  167.88   10.60
 -12   1  -1  150.18    7.30
  11  -1   1    8.60    2.40
  11  -1   1   11.70    2.50
 -11   1  -1   11.40    4.00
 -11   1  -1   13.30    3.90
 -11   1  -1   10.80    2.40
  10  -1   1   -1.10    1.40
 -10   1  -1    4.10    2.00
 -10   1  -1    0.40    1.90
 -10   1  -1    4.80    1.50
  -9   1  -1   -1.60    1.30
  -9   1  -1   -0.60    1.40
  -8   1  -1  112.49    6.70
  -8   1  -1  111.79    7.60
   7  -1   1    2.30    1.10
  -7   1  -1    0.70    1.20
  -7   1  -1    2.20    1.40
   6  -1   1  440.36    7.90
  -6   1  -1  443.06   12.30
  -6   1  -1  452.15   11.30
   5  -1   1   86.29    3.20
  -5   1  -1   94.59    4.70
  -5   1  -1   94.19    5.10
   4  -1   1  470.05    6.60
  -4   1  -1  462.15    9.10
  -4   1  -1  454.95   10.00
   3  -1   1   91.39    2.40
  -3   1  -1   90.29    2.90
  -3   1  -1  100.59    3.70
  -3   1  -1   86.79    3.80
   2  -1   1   68.09    2.00
   2  -1   1   68.59    1.60
  -2   1  -1   68.39    2.80
  -2   1  -1   64.79    1.90
  -2   1  -1   68.59    2.60
   1  -1   1  917.61    4.90
   1  -1   1  927.61    5.10
   1  -1   1  892.61    8.00
  -1   1  -1  926.21    5.10
  -1   1  -1  927.61    8.00
  -1   1  -1  910.81    7.80
   0   1  -1   -0.40    0.50
  -1  -1   1  134.39    2.70
  -1  -1   1  131.49    2.40
  -1  -1   1  137.09    2.40
  -1  -1   1  131.59    2.70
   1   1  -1  137.19    2.40
   1   1  -1  130.49    2.80
   1   1  -1  132.79    2.40
   1   1  -1  130.39    2.70
  -2  -1   1 1227.48    9.50
  -2  -1   1 1227.68   11.30
  -2  -1   1 1274.17   11.50
  -3  -1   1    9.10    1.50
  -3  -1   1    7.70    1.30
  -3  -1   1    8.50    1.00
  -3  -1   1    7.80    1.50
  -3  -1   1    7.30    1.20
  -4  -1   1 4059.19   26.60
  -4  -1   1 4118.89   28.00
  -4  -1   1 4091.59   31.70
  -5  -1   1   54.19    3.80
  -5  -1   1   57.69    3.30
  -5  -1   1   58.89    3.00
  -6  -1   1  111.39    6.10
  -6  -1   1  109.09    5.20
  -6  -1   1  102.09    4.20
  -7  -1   1   20.90    2.20
  -7  -1   1   16.80    3.50
  -7  -1   1   15.90    2.90
   7   1  -1   15.20    2.70
  -8  -1   1   -0.60    1.30
  -8  -1   1    0.50    1.50
  -8  -1   1   -0.50    1.20
   8   1  -1    1.20    1.60
  -9  -1   1    0.10    1.80
  -9  -1   1    3.00    1.70
 -10  -1   1   19.60    3.50
 -10  -1   1   15.10    3.80
 -10  -1   1   23.80    5.10
 -11  -1   1   20.80    5.00
 -11  -1   1   24.60    3.80
 -11  -1   1   18.60    2.90
 -11  -1   1   17.20    5.00
  11   1  -1   24.90    3.50
  11   1  -1   22.90    3.30
 -12  -1   1   18.20    3.00
 -12  -1   1   19.50    3.40
  12   1  -1   20.80    3.00
  12   1  -1   20.20    3.00
 -13  -1   1   61.49    4.50
 -13  -1   1   61.29    4.90
  13   1  -1   52.49    4.50
  13   1  -1   53.19    4.00
 -14  -1   1  205.38    8.00
 -14  -1   1  198.98    8.90
  14   1  -1  209.98    9.00
  14   1  -1  200.38    6.80
  14   1  -1  202.18    6.60
 -15  -1   1    9.10    1.90
 -15  -1   1    9.80    1.80
  15   1  -1   11.40    2.10
  15   1  -1   13.30    1.80
  15   1  -1   12.30    2.20
 -16  -1   1   -0.70    0.60
 -16  -1   1   -0.10    0.80
  16   1  -1   -1.50    1.10
  16   1  -1   -0.10    0.70
  16   1  -1   -0.90    0.80
  17   1  -1    0.90    0.70
  17   1  -1    1.80    0.80
  16  -1   2    3.40    1.10
  16  -1   2    2.40    0.90
 -16   1  -2    2.00    1.40
 -16   1  -2    1.00    0.80
  15  -1   2    3.10    1.80
  15  -1   2    4.80    1.40
  15  -1   2    3.00    1.10
  15  -1   2    5.70    1.70
 -15   1  -2    3.90    1.40
 -15   1  -2    5.40    1.50
  14  -1   2   12.80    2.10
  14  -1   2    9.40    1.80
  14  -1   2   14.00    2.60
 -14   1  -2   11.40    2.30
  13  -1   2   49.40    3.90
  13  -1   2   55.19    4.00
  13  -1   2   53.69    4.40
 -13   1  -2   51.09    4.80
 -13   1  -2   49.40    4.20
  12  -1   2    1.10    1.70
 -12   1  -2    3.60    2.20
  11  -1   2   39.30    3.90
  11  -1   2   49.60    3.90
 -11   1  -2   54.29    6.90
 -11   1  -2   50.09    4.20
 -11   1  -2   60.69    6.70
  10  -1   2   10.10    2.30
 -10   1  -2   16.80    4.60
 -10   1  -2   14.50    4.20
 -10   1  -2   10.70    2.30
  -9   1  -2   35.20    4.30
  -9   1  -2   33.20    4.60
  -8   1  -2   29.60    3.80
  -8   1  -2   31.30    4.10
  -7   1  -2    9.40    2.60
  -6   1  -2   15.40    3.00
  -6   1  -2   19.60    2.70
   5  -1   2    9.10    1.10
  -5   1  -2   10.80    2.50
  -5   1  -2    9.60    2.20
   4  -1   2  105.89    2.60
  -4   1  -2  110.39    3.60
  -4   1  -2  111.29    4.70
  -3   1  -2  992.40   12.60
  -3   1  -2 1006.70    9.70
  -3   1  -2 1022.60   13.50
   2  -1   2   83.69    2.10
   2  -1   2   85.49    1.90
  -2   1  -2   80.79    3.10
  -2   1  -2   84.99    2.10
   1  -1   2 1283.17    8.40
   1  -1   2 1255.77    8.00
  -1   1  -2 1295.57   10.50
  -1   1  -2 1253.17    8.50
  -1   1  -2 1307.17    7.10
  -1   1  -2 1287.07    8.20
   0  -1   2  256.87    3.70
   0  -1   2  252.87    3.50
   0   1  -2  242.48    3.50
   0   1  -2  249.58    3.70
  -1  -1   2  221.78    3.70
  -1  -1   2  219.28    3.10
  -1  -1   2  208.08    3.90
   1   1  -2  205.88    3.20
  -2  -1   2   91.39    2.90
  -2  -1   2   90.19    2.10
  -2  -1   2   91.39    2.80
  -2  -1   2   89.29    2.80
  -3  -1   2  111.19    3.40
  -3  -1   2  111.79    3.10
  -3  -1   2  110.79    3.70
  -3  -1   2  110.69    4.00
  -4  -1   2   10.40    2.00
  -4  -1   2   10.20    1.30
  -4  -1   2   10.20    1.60
  -4  -1   2    8.40    1.50
  -5  -1   2   18.80    1.90
  -5  -1   2   17.10    2.30
  -5  -1   2   15.10    1.80
  -6  -1   2   42.70    3.30
  -6  -1   2   41.50    3.00
  -6  -1   2   44.40    3.90
  -7  -1   2    5.20    1.70
  -7  -1   2    1.50    1.60
  -7  -1   2    2.40    1.30
   7   1  -2    2.60    1.50
  -8  -1   2   14.00    2.80
  -8  -1   2    8.10    2.40
   8   1  -2    9.00    2.40
  -9  -1   2    6.60    2.50
  -9  -1   2    9.70    2.70
   9   1  -2    5.20    2.30
 -10  -1   2    6.90    2.90
 -10  -1   2    7.40    2.70
 -10  -1   2   10.20    2.60
 -11  -1   2    7.80    2.30
 -11  -1   2    8.00    3.60
 -11  -1   2   10.80    2.30
  11   1  -2    9.20    2.20
  11   1  -2    9.70    2.60
 -12  -1   2   24.10    3.30
 -12  -1   2   27.40    3.50
  12   1  -2   17.80    3.00
  12   1  -2   19.50    3.20
 -13  -1   2    0.40    1.60
 -13  -1   2    3.20    1.50
  13   1  -2    1.00    1.40
  13   1  -2    0.40    1.30
 -14  -1   2   70.89    5.00
 -14  -1   2   66.39    4.80
  14   1  -2   69.29    4.80
  14   1  -2   64.29    4.00
 -15  -1   2   43.60    3.40
 -15  -1   2   46.70    3.20
  15   1  -2   45.40    4.50
  15   1  -2   48.90    3.00
  15   1  -2   42.80    3.40
 -16  -1   2    0.80    0.80
 -16  -1   2    1.70    0.80
  16   1  -2    1.00    0.80
 -17  -1   2    6.90    1.30
  17   1  -2    5.40    1.10
  17   1  -2    5.40    0.90
  16  -1   3    0.70    1.40
  16  -1   3    1.70    0.90
  16  -1   3    1.70    0.90
 -16   1  -3    1.80    0.80
  15  -1   3    1.80    1.10
  15  -1   3    3.30    0.90
  15  -1   3    3.20    1.10
 -15   1  -3    1.50    1.00
 -15   1  -3    2.80    1.40
  14  -1   3   22.50    3.00
  14  -1   3   19.70    2.50
  14  -1   3   22.60    2.70
 -14   1  -3   18.10    2.50
 -14   1  -3   17.10    2.80
  13  -1   3   18.50    2.80
  13  -1   3   22.90    3.20
 -13   1  -3   20.60    3.00
 -13   1  -3   18.60    3.40
  12  -1   3  165.98    9.50
  12  -1   3  147.99    6.10
 -12   1  -3  138.09    8.80
 -12   1  -3  149.99    7.50
  11  -1   3   -2.10    1.80
  11  -1   3    4.30    1.70
 -11   1  -3   -0.10    3.00
 -11   1  -3    1.00    2.60
 -11   1  -3    3.40    1.50
  10  -1   3   34.20    3.50
 -10   1  -3   34.40    5.10
 -10   1  -3   35.20    4.90
 -10   1  -3   41.80    3.70
  -9   1  -3   -1.90    1.50
  -9   1  -3   -0.30    1.30
  -8   1  -3   28.20    3.70
  -8   1  -3   31.80    4.20
  -7   1  -3    3.90    1.70
  -7   1  -3    4.30    2.00
  -6   1  -3  112.69    6.00
  -6   1  -3  105.69    6.40
  -5   1  -3   17.20    1.80
  -5   1  -3   20.20    2.70
  -5   1  -3   21.60    2.50
  -4   1  -3  346.37    8.50
  -4   1  -3  349.17    9.10
  -4   1  -3  350.76    6.40
  -3   1  -3 1280.87   15.70
  -3   1  -3 1309.47   11.10
   2  -1   3    4.70    0.70
   2  -1   3    4.60    0.80
  -2   1  -3    5.20    0.80
  -2   1  -3    3.80    1.10
  -2   1  -3    4.60    0.70
   1  -1   3   47.70    1.70
   1  -1   3   48.10    1.70
  -1   1  -3   45.20    1.70
  -1   1  -3   48.20    1.40
  -1   1  -3   45.80    1.80
  -1   1  -3   49.80    2.10
  -1  -1   3   14.70    1.30
  -1  -1   3   13.60    1.10
  -1  -1   3   15.90    1.00
   1   1  -3   14.50    1.00
  -2  -1   3 1774.02   15.50
  -2  -1   3 1802.42   14.80
  -2  -1   3 1807.92   10.30
  -2  -1   3 1829.02   14.30
  -3  -1   3   21.00    1.90
  -3  -1   3   22.50    2.00
  -3  -1   3   23.20    1.40
  -3  -1   3   22.10    1.80
  -4  -1   3 2120.59   17.00
  -4  -1   3 2099.29   21.20
  -4  -1   3 2133.19   19.80
  -4  -1   3 2074.19   18.70
  -5  -1   3   16.40    2.30
  -5  -1   3   17.30    1.80
  -5  -1   3   17.20    2.00
  -6  -1   3    3.80    1.40
  -6  -1   3    4.10    1.40
  -6  -1   3    3.80    1.50
  -7  -1   3   13.30    2.50
  -7  -1   3    9.90    2.70
  -7  -1   3   14.20    2.50
  -8  -1   3   35.90    4.20
  -8  -1   3   34.00    3.10
  -8  -1   3   31.20    3.30
   8   1  -3   29.30    3.50
  -9  -1   3   69.79    6.40
  -9  -1   3   76.89    5.30
   9   1  -3   67.89    5.30
 -10  -1   3   26.20    4.30
 -10  -1   3   15.70    4.00
 -10  -1   3   18.90    3.60
  10   1  -3   20.70    3.20
  10   1  -3   19.40    3.70
 -11  -1   3   19.40    3.00
 -11  -1   3   24.50    3.20
 -11  -1   3   15.20    4.60
  11   1  -3   28.10    3.50
  11   1  -3   22.00    3.40
 -12  -1   3    5.50    1.90
 -12  -1   3    2.00    1.80
  12   1  -3    3.70    1.90
  12   1  -3    7.80    2.10
 -13  -1   3    3.90    1.50
 -13  -1   3    2.70    1.80
  13   1  -3    2.50    1.40
  13   1  -3    0.60    1.40
 -14  -1   3   15.20    2.50
 -14  -1   3   12.70    2.80
  14   1  -3   12.20    2.50
  14   1  -3   13.80    2.40
 -15  -1   3    8.90    1.80
 -15  -1   3    7.60    1.70
  15   1  -3    8.40    1.70
  15   1  -3    9.90    1.50
  15   1  -3    8.00    2.00
 -16  -1   3    6.70    1.40
 -16  -1   3    7.00    1.20
 -16  -1   3    7.60    1.30
  16   1  -3    7.80    1.60
  16   1  -3   11.70    1.70
 -17  -1   3   -0.40    1.20
  17   1  -3   -0.70    0.60
  17   1  -3    0.00    0.50
  16  -1   4    3.20    1.00
  16  -1   4    3.50    1.00
  16  -1   4    2.40    1.30
 -16   1  -4    5.10    1.10
  15  -1   4   -0.70    0.70
  15  -1   4    0.00    0.80
  15  -1   4    1.30    0.90
 -15   1  -4   -0.10    0.70
  14  -1   4    0.10    1.00
  14  -1   4   -1.50    1.10
  14  -1   4    0.40    0.90
  14  -1   4    0.10    1.20
 -14   1  -4    1.00    1.20
  13  -1   4    6.10    1.80
  13  -1   4    5.70    1.80
  13  -1   4    5.80    2.00
 -13   1  -4    5.30    2.10
  12  -1   4  216.18    8.20
  12  -1   4  205.38    7.80
 -12   1  -4  198.78    7.90
  11  -1   4   -2.30    1.10
 -11   1  -4    0.50    1.30
 -11   1  -4    2.30    3.40
 -11   1  -4   -0.70    3.20
 -10   1  -4    1.50    1.40
 -10   1  -4    3.70    2.60
 -10   1  -4   -3.30    1.70
  -9   1  -4    7.00    2.40
  -9   1  -4    3.40    2.20
  -8   1  -4    3.70    1.60
  -8   1  -4    2.00    1.60
  -7   1  -4   77.89    5.60
  -7   1  -4   77.09    6.00
  -6   1  -4   52.19    4.70
  -6   1  -4   44.30    4.10
  -5   1  -4  717.83   10.50
  -5   1  -4  726.93   14.30
  -5   1  -4  713.63   15.00
  -4   1  -4   33.60    3.00
  -4   1  -4   31.20    2.80
  -4   1  -4   34.70    2.00
   3  -1   4   93.39    2.20
  -3   1  -4   89.59    2.80
  -3   1  -4   92.29    4.30
   2  -1   4  760.42    7.30
  -2   1  -4  784.02   10.90
  -2   1  -4  759.12    7.30
   1  -1   4 1106.29   10.30
   1  -1   4 1062.69    9.60
  -1   1  -4 1049.59    8.60
   0  -1   4  100.79    3.20
   0  -1   4  101.29    3.00
  -1  -1   4   83.99    3.00
  -1  -1   4   83.59    3.20
   1   1  -4   84.39    1.70
  -2  -1   4 1139.89   11.20
  -2  -1   4 1052.09   12.40
  -2  -1   4 1093.79   12.10
  -3  -1   4  165.18    5.20
  -3  -1   4  166.68    4.90
  -3  -1   4  173.88    3.60
  -3  -1   4  164.88    4.90
  -4  -1   4  172.38    4.10
  -4  -1   4  180.18    5.70
  -4  -1   4  185.38    5.60
  -4  -1   4  172.48    5.80
  -5  -1   4   11.30    1.50
  -5  -1   4    9.60    1.90
  -5  -1   4   11.60    2.30
  -6  -1   4    5.60    1.60
  -6  -1   4    4.40    1.40
  -6  -1   4    2.80    1.40
  -7  -1   4  428.96   12.90
  -7  -1   4  412.46   10.40
  -7  -1   4  421.36    9.80
  -8  -1   4    8.80    2.40
  -8  -1   4    8.30    2.10
  -8  -1   4    7.90    2.50
   8   1  -4    5.90    2.20
  -9  -1   4  108.59    5.90
  -9  -1   4  110.69    7.70
  -9  -1   4  107.79    6.90
   9   1  -4  107.09    6.60
 -10  -1   4   22.20    4.90
 -10  -1   4   20.30    3.00
 -10  -1   4   17.60    4.30
 -10  -1   4   25.10    5.00
  10   1  -4   22.40    4.40
  10   1  -4   15.60    2.80
 -11  -1   4   12.40    2.50
 -11  -1   4   15.50    5.10
 -11  -1   4   18.70    2.70
  11   1  -4   12.00    2.90
  11   1  -4    9.70    2.20
 -12  -1   4    2.10    3.10
  12   1  -4    6.50    2.90
  12   1  -4    4.50    2.40
 -13  -1   4  150.38    6.50
 -13  -1   4  152.48    7.20
  13   1  -4  149.19    6.90
  13   1  -4  140.09    6.40
 -14  -1   4   26.10    3.40
 -14  -1   4   31.40    3.00
  14   1  -4   26.80    3.00
  14   1  -4   27.20    3.40
 -15  -1   4   -0.20    0.90
 -15  -1   4    1.00    0.90
  15   1  -4   -1.50    0.90
  15   1  -4    2.30    1.10
  15   1  -4    1.20    1.00
 -16  -1   4   46.10    2.90
 -16  -1   4   46.70    2.40
 -16  -1   4   43.10    2.50
  16   1  -4   47.80    2.80
  16   1  -4   46.60    3.10
 -17  -1   4   17.50    1.60
 -17  -1   4   21.80    1.60
  17   1  -4   22.10    1.70
  17   1  -4   19.80    1.60
  16  -1   5    1.40    0.80
  16  -1   5    1.10    1.00
  16  -1   5    2.30    0.90
 -16   1  -5    0.30    0.70
  15  -1   5    1.60    1.10
  15  -1   5    4.30    1.20
  15  -1   5    3.00    1.10
 -15   1  -5    4.90    1.40
  14  -1   5    0.00    1.40
  14  -1   5    3.30    1.30
  14  -1   5    3.50    1.20
  14  -1   5    3.60    1.30
 -14   1  -5    1.70    1.40
  13  -1   5   29.70    3.30
  13  -1   5   32.70    3.30
  13  -1   5   33.10    3.40
 -13   1  -5   39.30    3.70
  12  -1   5  153.78    6.60
  12  -1   5  139.79    5.90
  12  -1   5  138.69    6.50
 -12   1  -5  148.99    6.80
  11  -1   5   13.40    2.50
  11  -1   5   18.80    2.80
 -11   1  -5   13.30    2.80
 -11   1  -5   13.60    5.00
  10  -1   5    1.90    1.70
 -10   1  -5    3.40    2.30
 -10   1  -5    5.50    2.60
 -10   1  -5    1.70    1.20
  -9   1  -5    7.00    2.80
  -9   1  -5    3.60    2.40
  -8   1  -5   26.30    3.80
  -8   1  -5   23.50    4.50
  -7   1  -5  145.89    7.70
  -7   1  -5  146.89    8.40
  -6   1  -5  362.26   11.30
  -6   1  -5  358.86   11.90
  -5   1  -5    1.90    0.90
  -5   1  -5    1.60    1.30
  -5   1  -5    0.40    1.00
  -4   1  -5  147.19    4.10
  -4   1  -5  153.88    6.40
  -3   1  -5   32.70    2.80
  -3   1  -5   32.60    1.80
   2  -1   5 1624.64   12.70
   2  -1   5 1627.24   13.90
  -2   1  -5 1583.84   16.80
  -2   1  -5 1620.54   12.50
   1  -1   5  545.25    7.90
   1  -1   5  551.14    7.40
  -1   1  -5  555.34    6.80
   0  -1   5 1275.87   13.20
   0  -1   5 1252.67   12.40
  -1  -1   5 1383.66   13.90
  -1  -1   5 1413.76   14.90
   1   1  -5 1405.76    9.80
  -2  -1   5  182.98    5.20
  -2  -1   5  170.78    5.30
  -2  -1   5  178.58    4.40
  -3  -1   5  260.37    6.90
  -3  -1   5  254.17    3.80
  -3  -1   5  257.67    6.60
  -3  -1   5  255.67    6.10
  -4  -1   5   12.80    1.80
  -4  -1   5   10.90    1.10
  -4  -1   5   11.80    2.10
  -4  -1   5   11.70    1.70
  -5  -1   5  608.94   12.40
  -5  -1   5  604.34   11.50
  -5  -1   5  630.54   12.30
  -5  -1   5  612.94    8.90
  -6  -1   5  125.29    5.90
  -6  -1   5  114.29    6.10
  -6  -1   5  117.69    4.50
  -7  -1   5   61.59    4.30
  -7  -1   5   69.19    3.90
  -7  -1   5   64.89    5.10
   7   1  -5   69.49    4.90
  -8  -1   5    4.00    2.20
  -8  -1   5   10.00    2.10
  -8  -1   5    6.30    2.00
   8   1  -5    7.10    2.20
  -9  -1   5   77.89    6.60
  -9  -1   5   83.59    5.20
  -9  -1   5   81.59    5.20
   9   1  -5   80.39    5.90
 -10  -1   5    4.00    1.80
 -10  -1   5    2.30    2.20
 -10  -1   5    8.20    2.40
  10   1  -5    4.90    1.50
  10   1  -5    0.00    2.40
 -11  -1   5    0.70    1.30
 -11  -1   5    1.00    3.30
 -11  -1   5    1.80    1.40
  11   1  -5   -1.30    1.20
  11   1  -5    0.20    1.40
  12   1  -5    4.40    2.20
 -13  -1   5    2.80    1.40
 -13  -1   5    3.70    1.90
  13   1  -5    1.00    1.30
  13   1  -5    3.10    1.70
 -14  -1   5    5.70    1.80
 -14  -1   5    6.70    1.70
  14   1  -5    2.60    1.60
  14   1  -5    3.90    1.70
 -15  -1   5    0.10    1.00
 -15  -1   5    2.20    1.00
  15   1  -5   -0.20    1.10
  15   1  -5    1.10    1.10
  15   1  -5    0.40    0.90
 -16  -1   5    4.30    1.10
 -16  -1   5    5.10    1.20
 -16  -1   5    4.30    1.00
 -16  -1   5    5.10    1.20
  16   1  -5    5.50    1.30
 -17  -1   5    5.80    1.00
  17   1  -5    4.80    1.00
  16  -1   6    7.20    1.60
  16  -1   6    4.20    1.00
  16  -1   6    5.10    1.00
 -16   1  -6    5.40    1.10
  15  -1   6    4.30    1.10
  15  -1   6    2.80    1.10
  15  -1   6    1.50    1.10
 -15   1  -6    2.30    1.10
  14  -1   6   16.90    2.30
  14  -1   6   21.00    2.50
  14  -1   6   15.80    2.50
 -14   1  -6   16.50    2.70
  13  -1   6    5.20    1.70
  13  -1   6    5.20    1.60
  13  -1   6    6.40    1.90
 -13   1  -6    6.50    1.90
  12  -1   6    6.40    2.10
  12  -1   6    3.70    1.60
  12  -1   6    5.90    1.90
 -12   1  -6    5.00    1.90
  11  -1   6   44.10    3.70
  11  -1   6   42.60    3.60
  11  -1   6   35.30    3.50
 -11   1  -6   28.80    6.00
 -11   1  -6   32.50    6.40
 -11   1  -6   34.80    3.70
  10  -1   6   18.90    4.30
  10  -1   6   19.80    3.10
 -10   1  -6   13.00    3.50
 -10   1  -6   20.70    4.50
  -9   1  -6   -0.60    1.30
  -8   1  -6   86.39    6.60
  -8   1  -6   91.99    7.20
  -7   1  -6  162.68    9.00
  -7   1  -6  165.78    8.50
  -6   1  -6   13.50    1.90
  -6   1  -6   17.40    3.70
  -6   1  -6   14.90    3.20
  -5   1  -6   11.80    1.60
  -5   1  -6   17.90    2.70
  -5   1  -6   15.70    3.30
  -4   1  -6   99.29    3.50
  -4   1  -6   97.19    5.30
  -3   1  -6   98.09    3.20
  -3   1  -6   96.49    5.20
   2  -1   6  371.86    6.20
   2  -1   6  370.66    6.90
  -2   1  -6  361.96    5.90
  -2   1  -6  366.36    8.10
   1  -1   6  265.27    5.50
   1  -1   6  270.47    6.20
  -1   1  -6  263.77    5.10
   0  -1   6    2.10    0.90
   0  -1   6    1.70    1.00
  -1  -1   6 1537.55   15.80
  -1  -1   6 1562.74   16.90
  -2  -1   6  422.96    8.50
  -2  -1   6  424.36    9.00
  -3  -1   6  463.65    9.90
  -3  -1   6  479.85    8.70
  -3  -1   6  472.05    9.60
  -4  -1   6   37.70    3.10
  -4  -1   6   37.90    1.80
  -4  -1   6   35.40    2.80
  -4  -1   6   39.40    3.10
  -5  -1   6  198.98    4.70
  -5  -1   6  202.38    7.00
  -5  -1   6  203.68    7.40
  -5  -1   6  201.88    7.10
  -6  -1   6    7.10    1.60
  -6  -1   6    5.70    2.00
  -6  -1   6    8.40    2.10
  -7  -1   6    0.10    1.40
  -7  -1   6    2.40    1.50
   7   1  -6    4.00    1.90
  -8  -1   6   10.10    2.40
  -8  -1   6   11.20    3.10
  -8  -1   6    6.10    2.20
   8   1  -6    8.70    2.90
  -9  -1   6  170.88    7.80
  -9  -1   6  158.38    9.30
   9   1  -6  156.68    8.40
 -10  -1   6    1.70    1.60
 -10  -1   6   -0.50    1.30
 -10  -1   6   -1.50    1.80
  10   1  -6    1.10    1.30
  10   1  -6    1.20    2.50
 -11  -1   6    0.60    3.30
 -11  -1   6    6.10    1.90
 -11  -1   6    6.50    2.00
  11   1  -6    3.20    1.70
  11   1  -6    2.10    2.30
 -12  -1   6  113.99    7.60
 -12  -1   6  114.89    6.40
  12   1  -6  119.29    6.20
 -13  -1   6    2.90    1.40
 -13  -1   6    1.10    1.40
  13   1  -6    3.30    1.40
  13   1  -6    3.40    2.00
 -14  -1   6    1.40    1.10
 -14  -1   6   -0.60    1.30
  14   1  -6    1.40    1.30
  14   1  -6    2.00    1.30
 -15  -1   6    5.20    2.10
 -15  -1   6    3.90    1.40
 -15  -1   6    3.40    1.20
  15   1  -6    3.90    1.40
  15   1  -6    2.90    1.30
 -16  -1   6    0.80    0.80
 -16  -1   6    1.90    1.00
  16   1  -6    2.10    0.90
  16   1  -6    0.20    0.80
  16  -1   7   21.10    2.00
  16  -1   7   20.20    1.80
 -16   1  -7   22.40    1.90
  15  -1   7    1.20    1.20
  15  -1   7    0.60    0.70
 -15   1  -7    1.00    1.30
  14  -1   7   12.50    2.20
  14  -1   7   16.40    2.40
  14  -1   7   15.70    2.00
 -14   1  -7   14.00    2.50
  13  -1   7    5.20    1.80
  13  -1   7    5.20    1.60
  13  -1   7    1.80    1.40
  13  -1   7    5.50    1.50
 -13   1  -7    4.40    1.70
  12  -1   7  200.48    6.80
  12  -1   7  208.08    7.70
  12  -1   7  209.58    7.50
  12  -1   7  201.68    7.90
 -12   1  -7  205.08    7.90
  11  -1   7   39.10    3.50
  11  -1   7   39.10    3.70
  11  -1   7   36.80    3.60
 -11   1  -7   44.10    6.30
 -11   1  -7   38.20    7.20
 -11   1  -7   36.90    3.70
  10  -1   7   19.30    3.00
  10  -1   7   15.70    2.40
  10  -1   7   11.80    2.40
  10  -1   7   15.40    2.80
 -10   1  -7   12.30    3.90
 -10   1  -7    9.80    3.40
 -10   1  -7   17.00    2.80
  -9   1  -7   22.10    4.60
  -9   1  -7   12.90    3.60
  -8   1  -7   -0.50    1.30
  -8   1  -7    4.20    1.80
  -7   1  -7   37.80    4.30
  -7   1  -7   37.60    4.70
  -6   1  -7   12.50    2.00
  -6   1  -7   11.60    3.10
  -5   1  -7  200.08    5.50
  -5   1  -7  200.68    8.30
  -5   1  -7  217.28    8.90
  -4   1  -7   24.30    2.90
  -4   1  -7   26.50    2.00
   3  -1   7  545.35    7.60
  -3   1  -7  539.45   11.60
  -3   1  -7  556.94    8.10
   2  -1   7 1055.69   13.10
   2  -1   7 1044.00   11.70
  -2   1  -7 1024.00   11.20
  -2   1  -7 1068.09   14.90
   1  -1   7   20.70    2.00
   1  -1   7   15.00    1.60
  -1   1  -7   17.00    1.50
  -1   1  -7   17.50    1.60
   0  -1   7 1534.35   17.00
   0  -1   7 1539.15   16.00
  -1  -1   7  429.66    8.60
  -1  -1   7  429.06    9.10
  -2  -1   7 5464.95   39.20
  -2  -1   7 5597.44   38.10
  -3  -1   7  123.09    5.40
  -3  -1   7  122.49    4.60
  -3  -1   7  125.79    5.20
  -4  -1   7  349.96    9.20
  -4  -1   7  337.97    9.40
  -5  -1   7   28.60    3.20
  -5  -1   7   31.00    1.90
  -5  -1   7   31.90    3.20
  -5  -1   7   32.00    3.10
  -6  -1   7   -0.30    1.00
  -6  -1   7    1.20    1.40
  -6  -1   7    1.90    1.10
  -7  -1   7   49.70    3.10
  -7  -1   7   47.40    4.40
  -7  -1   7   44.60    4.00
   7   1  -7   51.89    4.60
  -8  -1   7  270.07    9.80
  -8  -1   7  259.67    7.30
  -8  -1   7  280.07   11.30
   8   1  -7  270.87   11.00
  -9  -1   7   20.90    4.50
  -9  -1   7   14.90    3.10
   9   1  -7   18.80    3.90
 -10  -1   7   51.19    4.00
 -10  -1   7   52.79    5.90
 -10  -1   7   43.80    4.90
  10   1  -7   51.69    5.70
 -11  -1   7   33.90    6.30
 -11  -1   7   33.80    3.80
 -11  -1   7   39.70    3.60
  11   1  -7   33.70    3.60
  11   1  -7   35.30    4.30
  11   1  -7   36.10    6.60
 -12  -1   7    6.10    1.80
 -12  -1   7   10.70    2.60
  12   1  -7    8.00    2.60
  12   1  -7    7.20    2.20
 -13  -1   7    2.40    1.40
 -13  -1   7    1.50    1.40
  13   1  -7    4.30    1.60
  13   1  -7    3.70    1.90
 -14  -1   7   92.09    5.30
 -14  -1   7   89.49    4.30
  14   1  -7   83.69    5.10
  14   1  -7   89.79    4.90
 -15  -1   7   31.30    2.90
 -15  -1   7   26.00    2.30
  15   1  -7   33.60    2.80
  15   1  -7   39.70    3.70
 -16  -1   7    1.70    0.90
 -16  -1   7   -0.10    0.70
 -16  -1   7   -0.20    0.70
 -16  -1   7    2.30    0.90
  16   1  -7    0.90    0.80
  16   1  -7   -1.30    0.80
  16  -1   8    4.10    1.00
  16  -1   8    1.90    0.70
  16  -1   8    1.00    0.70
 -16   1  -8    2.20    0.80
  15  -1   8    4.50    1.20
  15  -1   8    4.90    1.20
  15  -1   8    6.30    1.20
 -15   1  -8    5.50    1.20
  14  -1   8    1.50    1.00
  14  -1   8    2.20    1.00
  14  -1   8    0.80    1.00
 -14   1  -8   -0.30    1.00
  13  -1   8   43.40    4.20
  13  -1   8   64.59    4.40
  13  -1   8   61.99    5.00
 -13   1  -8   57.29    5.50
  12  -1   8    3.10    1.50
  12  -1   8    4.70    1.90
  12  -1   8    8.50    2.00
  12  -1   8    4.60    1.80
 -12   1  -8    8.10    2.10
  11  -1   8    4.40    1.80
  11  -1   8    2.90    1.70
  11  -1   8    4.70    1.80
  11  -1   8    3.60    2.10
  11  -1   8    3.30    1.80
 -11   1  -8    1.70    1.50
  10  -1   8    8.60    2.20
  10  -1   8   17.10    2.60
  10  -1   8   14.00    2.40
 -10   1  -8   11.30    2.60
 -10   1  -8   11.70    3.80
 -10   1  -8   12.20    4.10
   9  -1   8    0.10    1.30
   9  -1   8    3.90    1.60
  -9   1  -8    3.70    2.10
  -9   1  -8    4.30    2.00
  -8   1  -8    4.90    2.50
  -8   1  -8    9.30    3.00
  -7   1  -8    4.50    2.10
  -7   1  -8    3.60    1.90
  -6   1  -8   37.70    4.30
  -6   1  -8   35.90    4.00
  -6   1  -8   35.50    2.60
  -5   1  -8  795.02   17.10
  -5   1  -8  792.62   17.60
  -5   1  -8  805.12   11.50
   4  -1   8   54.39    2.30
  -4   1  -8   52.99    2.80
  -4   1  -8   48.70    4.10
   3  -1   8  129.09    4.00
  -3   1  -8  132.19    6.00
  -3   1  -8  129.39    4.10
   2  -1   8  439.96    9.00
   2  -1   8  452.15    8.10
  -2   1  -8  449.95    7.70
  -2   1  -8  436.76    6.30
   1  -1   8  562.84    9.50
   1  -1   8  572.84   10.50
  -1   1  -8  573.34    9.20
  -1   1  -8  573.74    8.60
   0  -1   8  206.38    6.00
   0  -1   8  213.08    6.60
  -1  -1   8  501.35   26.00
  -1  -1   8  528.85   28.00
  -2  -1   8  165.08    6.30
  -2  -1   8  157.68    5.80
  -3  -1   8 1537.55   19.90
  -3  -1   8 1556.94   20.70
  -4  -1   8    9.50    2.20
  -4  -1   8   11.80    2.50
  -4  -1   8   12.00    2.20
  -5  -1   8 1025.80   16.70
  -5  -1   8 1016.20   18.10
  -5  -1   8 1031.10   17.60
  -6  -1   8    0.90    1.60
  -6  -1   8    1.20    1.20
  -7  -1   8    3.00    1.60
  -7  -1   8    2.00    1.50
   7   1  -8    2.50    1.60
  -8  -1   8  156.98    8.50
  -8  -1   8  152.88    7.70
   8   1  -8  146.39    8.50
  -9  -1   8    8.90    2.90
  -9  -1   8    9.10    3.30
   9   1  -8    9.00    2.90
 -10  -1   8    1.90    1.80
 -10  -1   8    6.90    2.80
 -10  -1   8    2.50    1.70
  10   1  -8    0.10    1.20
  10   1  -8    5.30    2.80
 -11  -1   8   62.89    4.30
 -11  -1   8   61.69    4.60
  11   1  -8   68.89    4.80
  11   1  -8   58.09    5.00
  11   1  -8   76.59    8.20
 -12  -1   8   11.60    2.50
 -12  -1   8   10.50    2.30
  12   1  -8   12.10    2.70
  12   1  -8   15.40    3.10
 -13  -1   8    4.60    1.70
 -13  -1   8    6.70    2.10
  13   1  -8    8.20    2.50
  13   1  -8    5.60    1.90
 -14  -1   8    3.70    1.60
 -14  -1   8    3.90    1.30
 -14  -1   8    4.50    1.60
  14   1  -8    1.60    1.60
  14   1  -8    4.10    1.50
 -15  -1   8    5.80    1.60
 -15  -1   8    4.00    1.30
  15   1  -8    5.10    1.40
  15   1  -8    4.80    1.40
 -16  -1   8    2.30    1.00
 -16  -1   8    3.10    1.00
 -16  -1   8    3.80    0.80
 -16  -1   8    1.00    0.80
  16   1  -8    1.00    1.00
  16   1  -8    1.80    0.80
  16  -1   9    2.10    0.70
 -16   1  -9    4.10    0.90
  15  -1   9    4.20    1.10
  15  -1   9    1.90    0.90
  15  -1   9    4.40    1.00
 -15   1  -9    3.40    1.10
  14  -1   9   26.90    2.70
  14  -1   9   23.90    2.30
  14  -1   9   24.50    2.60
 -14   1  -9   22.60    2.50
  13  -1   9    5.90    1.60
  13  -1   9    5.20    1.60
  13  -1   9    4.10    1.80
 -13   1  -9    4.60    1.70
  12  -1   9    5.10    1.80
  12  -1   9    7.20    2.00
  12  -1   9    4.60    1.80
  12  -1   9    5.00    1.70
  12  -1   9    4.50    1.50
 -12   1  -9    4.80    1.60
  11  -1   9   25.00    4.60
  11  -1   9   26.70    3.80
  11  -1   9   24.60    3.50
  11  -1   9   19.60    2.70
  10  -1   9   34.40    4.00
  10  -1   9   35.70    3.50
  10  -1   9   39.80    4.00
  10  -1   9   32.70    3.50
  10  -1   9   28.30    3.50
  10  -1   9   42.10    3.40
 -10   1  -9   44.50    6.20
 -10   1  -9   33.20    3.70
 -10   1  -9   35.60    9.00
   9  -1   9    2.70    1.30
   9  -1   9    3.80    1.60
   9  -1   9    3.60    1.40
  -9   1  -9    1.40    1.90
  -9   1  -9   -1.40    1.90
  -8   1  -9   54.79    5.60
  -8   1  -9   54.29    5.90
  -7   1  -9  102.79    7.60
  -7   1  -9  104.99    7.20
  -6   1  -9  104.49    6.90
  -6   1  -9  106.49    4.30
  -6   1  -9  101.19    7.00
  -5   1  -9  198.38    5.70
  -5   1  -9  197.58    8.80
  -5   1  -9  189.78    8.80
   4  -1   9  678.03    9.10
  -4   1  -9  667.13   10.40
  -4   1  -9  704.33   15.80
   3  -1   9   76.49    3.40
  -3   1  -9   74.89    4.80
  -3   1  -9   73.39    3.40
   2  -1   9  341.17    8.40
   2  -1   9  340.27    7.50
  -2   1  -9  332.37    6.00
  -2   1  -9  327.07    7.10
  -2   1  -9  323.27    8.90
   1  -1   9  138.49    5.10
   1  -1   9  128.49    6.80
  -1   1  -9  134.09    4.70
  -1   1  -9  138.59    4.50
   0  -1   9  160.08    5.70
   0  -1   9  156.68    6.10
   0   1  -9  152.48    5.30
  -1  -1   9  129.59    5.60
  -1  -1   9  127.19    5.30
  -2  -1   9  243.48    8.10
  -2  -1   9  232.78    7.50
  -3  -1   9   67.59    4.50
  -3  -1   9   66.99    4.40
  -4  -1   9   20.90    2.50
  -4  -1   9   14.00    2.70
  -4  -1   9   19.50    2.90
  -5  -1   9   53.79    4.30
  -5  -1   9   50.49    4.40
  -5  -1   9   53.29    3.90
  -6  -1   9  753.82   15.90
  -6  -1   9  746.03   16.80
   6   1  -9  772.42   17.90
  -7  -1   9    2.40    1.60
  -7  -1   9    3.40    1.70
   7   1  -9    2.90    1.40
  -8  -1   9   23.60    3.10
  -8  -1   9   18.00    3.70
   8   1  -9   18.50    4.20
  -9  -1   9   16.00    3.70
  -9  -1   9   17.40    3.80
 -10  -1   9    8.70    1.90
 -10  -1   9    1.80    2.80
 -10  -1   9    2.70    1.80
  10   1  -9    5.70    1.70
  10   1  -9    2.30    2.60
 -11  -1   9   -0.80    1.40
 -11  -1   9   -0.30    1.60
 -11  -1   9    3.00    4.00
  11   1  -9    0.50    4.00
  11   1  -9    1.20    1.30
 -12  -1   9  115.39    6.20
 -12  -1   9  107.19    5.00
  12   1  -9  112.19    6.30
  12   1  -9  114.19    6.10
 -13  -1   9   27.50    4.60
 -13  -1   9   24.60    3.40
  13   1  -9   25.80    3.20
 -14  -1   9   22.80    2.90
 -14  -1   9   27.00    2.70
  14   1  -9   18.40    2.60
  14   1  -9   19.30    2.70
 -15  -1   9    3.20    1.10
 -15  -1   9    3.60    1.20
 -15  -1   9    1.20    1.00
  15   1  -9    2.80    1.30
  15   1  -9    2.90    1.20
 -16  -1   9   11.80    1.60
 -16  -1   9    7.90    1.40
 -16  -1   9    6.20    1.80
 -16  -1   9   10.90    1.50
  16   1  -9   13.80    1.80
  16   1  -9    8.70    1.40
  16  -1  10    0.30    0.50
 -16   1 -10   -0.30    0.60
  15  -1  10   16.60    1.40
  15  -1  10   16.10    1.80
  15  -1  10   15.70    1.70
 -15   1 -10   14.90    1.80
  14  -1  10    1.20    1.00
  14  -1  10    2.70    1.00
  14  -1  10    2.20    1.00
 -14   1 -10    1.90    1.10
  13  -1  10   27.20    2.70
  13  -1  10   25.40    2.90
  13  -1  10   30.00    3.10
 -13   1 -10   32.00    3.20
  12  -1  10    9.00    2.20
  12  -1  10   13.40    2.20
  12  -1  10   11.50    2.30
  12  -1  10   11.70    1.90
  12  -1  10   10.20    2.30
 -12   1 -10   11.60    2.40
  11  -1  10    1.70    1.50
  11  -1  10    2.90    2.00
  11  -1  10    3.30    1.80
  11  -1  10    4.00    1.40
  11  -1  10    0.80    2.10
  11  -1  10    4.70    1.70
 -11   1 -10    5.20    1.90
  10  -1  10   52.89    4.30
  10  -1  10   56.39    4.60
  10  -1  10   60.09    4.20
  10  -1  10   43.70    3.90
  10  -1  10   52.29    4.30
  10  -1  10   53.29    3.80
 -10   1 -10   64.99    7.10
 -10   1 -10   54.69    7.30
 -10   1 -10   58.69    4.40
   9  -1  10    1.50    1.70
   9  -1  10    5.30    1.80
   9  -1  10    0.90    1.80
   9  -1  10    4.80    2.30
  -9   1 -10    0.10    1.50
  -9   1 -10    5.40    2.70
  -9   1 -10    1.20    2.10
  -8   1 -10    8.60    3.20
  -8   1 -10    6.40    2.40
  -7   1 -10    0.00    1.20
  -7   1 -10   -1.60    1.20
  -6   1 -10    2.30    1.50
  -6   1 -10    0.50    1.30
  -6   1 -10    1.60    1.40
  -5   1 -10  136.19    8.30
  -5   1 -10  129.29    7.30
  -5   1 -10  130.89    4.80
   4  -1  10    1.00    1.10
  -4   1 -10    1.50    1.00
  -4   1 -10    0.50    1.10
   3  -1  10  142.49    5.00
  -3   1 -10  143.79    6.80
  -3   1 -10  142.49    5.00
   2  -1  10   10.30    2.00
   2  -1  10   10.50    2.20
  -2   1 -10   11.10    1.60
  -2   1 -10   10.70    2.30
  -2   1 -10   10.70    1.70
   1  -1  10  130.39    5.80
   1  -1  10  129.39    5.20
  -1   1 -10  123.09    4.80
  -1   1 -10  128.99    4.70
   0  -1  10   32.90    2.90
   0  -1  10   34.30    3.20
  -1  -1  10  349.17    9.90
  -1  -1  10  358.96    9.40
  -2  -1  10   45.40    4.20
  -2  -1  10   44.90    3.70
  -3  -1  10    7.00    2.20
  -3  -1  10    4.30    1.70
  -4  -1  10    7.00    2.20
  -4  -1  10    5.10    2.10
  -5  -1  10   55.99    4.80
  -5  -1  10   64.39    4.90
  -5  -1  10   60.69    4.30
   5   1 -10   62.29    5.50
  -6  -1  10  130.59    8.40
  -6  -1  10  127.09    6.60
   6   1 -10  123.39    7.50
  -7  -1  10  129.49    7.20
  -7  -1  10  133.29    7.70
   7   1 -10  133.19    8.20
  -8  -1  10   15.80    3.50
  -8  -1  10   11.50    3.00
   8   1 -10   21.30    4.40
  -9  -1  10   70.49    4.50
  -9  -1  10   61.49    6.00
  -9  -1  10   80.59    6.40
   9   1 -10   62.19    6.40
   9   1 -10   64.79    4.60
 -10  -1  10  158.78    6.80
 -10  -1  10  160.38   10.30
 -10  -1  10  155.08    9.40
  10   1 -10  158.88   10.50
  10   1 -10  163.18    7.00
 -11  -1  10   26.50    3.30
 -11  -1  10   29.70    3.50
 -11  -1  10   36.50    6.70
  11   1 -10   32.40    6.80
  11   1 -10   28.20    3.40
 -12  -1  10    7.00    2.10
 -12  -1  10   14.50    2.90
  12   1 -10   11.90    2.50
  12   1 -10   12.50    3.10
 -13  -1  10   93.19    5.50
  13   1 -10   88.09    5.20
  13   1 -10   84.59    5.20
 -14  -1  10    1.70    1.30
 -14  -1  10   -0.20    1.10
 -14  -1  10    2.70    1.30
  14   1 -10   -0.30    1.30
  14   1 -10    1.70    1.20
 -15  -1  10   36.00    2.60
 -15  -1  10   32.10    2.50
 -15  -1  10   34.20    4.00
  15   1 -10   43.00    3.00
 -16  -1  10    4.60    1.10
 -16  -1  10    4.50    1.10
  16   1 -10    3.60    1.60
  16   1 -10    4.50    1.10
  15  -1  11    0.10    0.60
  15  -1  11    0.40    0.70
 -15   1 -11    0.90    0.70
  14  -1  11    0.10    0.90
  14  -1  11    0.30    0.90
  14  -1  11    0.40    0.80
 -14   1 -11    1.00    1.10
  13  -1  11    0.70    1.00
  13  -1  11    0.30    0.90
  13  -1  11   -0.60    1.40
  13  -1  11    0.70    1.20
 -13   1 -11   -0.90    1.10
  12  -1  11   39.50    3.60
  12  -1  11   41.40    3.60
  12  -1  11   38.50    3.20
 -12   1 -11   41.60    3.70
  11  -1  11   -1.70    1.70
  11  -1  11    1.50    1.50
  11  -1  11    1.00    1.50
  11  -1  11   -0.20    1.10
  11  -1  11    1.60    1.20
  11  -1  11    0.00    1.00
 -11   1 -11    2.50    1.30
  10  -1  11   25.60    3.10
  10  -1  11   25.90    3.50
  10  -1  11   30.10    3.60
  10  -1  11   19.80    2.70
  10  -1  11   19.60    3.00
  10  -1  11   20.00    3.40
 -10   1 -11   31.30    6.20
 -10   1 -11   21.60    5.50
 -10   1 -11   25.80    3.20
   9  -1  11    4.20    1.60
   9  -1  11    5.00    1.70
   9  -1  11    6.10    2.10
   9  -1  11    2.80    1.60
   9  -1  11    7.20    2.00
  -9   1 -11    4.90    2.50
  -9   1 -11    1.50    3.00
  -9   1 -11    9.10    3.60
   8  -1  11    0.50    1.60
  -8   1 -11    4.50    2.50
  -8   1 -11   -0.80    1.30
  -7   1 -11    3.10    1.90
  -7   1 -11    1.80    1.70
  -6   1 -11   78.99    6.30
  -6   1 -11   80.19    6.60
  -5   1 -11   58.39    5.20
  -5   1 -11   61.09    5.20
  -5   1 -11   55.89    3.40
   4  -1  11  108.19    4.30
  -4   1 -11  107.59    4.50
  -4   1 -11  111.99    6.80
  -3   1 -11    1.10    1.30
  -3   1 -11    0.30    1.10
   2  -1  11  699.03   14.00
   2  -1  11  691.23   12.40
  -2   1 -11  702.63   14.60
  -2   1 -11  684.23   12.10
  -2   1 -11  686.23   10.30
   1  -1  11  190.68    6.70
   1  -1  11  196.58    7.40
  -1   1 -11  184.78    6.00
  -1   1 -11  188.28    6.30
   0  -1  11    7.10    2.10
   0  -1  11    4.20    1.70
   0   1 -11    8.60    1.90
  -1  -1  11    1.90    1.20
  -1  -1  11   -0.30    0.90
   1   1 -11    1.80    1.30
  -2  -1  11    9.90    2.60
  -2  -1  11   10.80    2.40
   2   1 -11    8.80    2.20
  -3  -1  11   76.79    5.20
  -3  -1  11   78.89    5.50
   3   1 -11   69.79    5.00
  -4  -1  11   61.89    5.10
  -4  -1  11   73.59    5.20
   4   1 -11   64.99    5.20
  -5  -1  11    7.80    2.20
   5   1 -11   11.30    3.20
  -6  -1  11  430.26   13.90
   6   1 -11  425.36   14.20
  -7  -1  11    2.30    1.90
  -7  -1  11    2.70    1.60
   7   1 -11    4.30    2.00
  -8  -1  11   34.30    4.30
  -8  -1  11   33.90    4.40
   8   1 -11   39.20    4.90
  -9  -1  11   21.20    3.70
  -9  -1  11   20.80    5.40
   9   1 -11   21.20    5.00
   9   1 -11   23.00    3.10
 -10  -1  11   10.30    4.40
 -10  -1  11    5.70    1.90
  10   1 -11    7.30    2.00
  10   1 -11    6.40    3.60
 -11  -1  11   73.59    6.70
  11   1 -11   67.59    6.70
 -12  -1  11    3.00    1.70
 -12  -1  11    6.40    1.80
  12   1 -11    4.00    1.70
 -13  -1  11    3.40    1.40
  13   1 -11    6.00    2.00
 -14  -1  11   11.00    2.10
 -14  -1  11   10.40    2.10
 -14  -1  11   10.10    2.10
 -14  -1  11    8.70    1.90
  14   1 -11   10.00    2.00
  14   1 -11    7.10    2.20
 -15  -1  11    8.50    1.40
 -15  -1  11    9.90    1.80
 -15  -1  11    9.80    1.60
 -15  -1  11   12.70    1.90
  15   1 -11   13.80    2.10
  15   1 -11   11.00    1.80
 -16  -1  11   35.70    2.20
  16   1 -11   35.30    2.90
  15  -1  12    1.10    0.60
  15  -1  12   -0.50    0.60
 -15   1 -12    0.00    0.80
  14  -1  12    2.50    0.90
  14  -1  12    2.10    0.80
  14  -1  12    0.70    1.20
 -14   1 -12    1.60    1.00
  13  -1  12   -0.70    0.80
  13  -1  12    0.30    0.90
  13  -1  12   -1.20    0.80
 -13   1 -12   -0.20    1.00
  12  -1  12    1.00    1.10
  12  -1  12    1.10    1.20
  12  -1  12   -1.60    1.20
  12  -1  12    2.20    1.80
  11  -1  12   16.00    2.80
  11  -1  12    9.00    2.30
  11  -1  12   16.30    2.30
  11  -1  12   16.00    2.70
  11  -1  12   16.10    2.70
  11  -1  12   12.90    2.50
 -11   1 -12   15.90    2.60
  10  -1  12   22.80    2.90
  10  -1  12   27.70    3.60
  10  -1  12   25.90    3.30
  10  -1  12   32.30    3.60
  10  -1  12   27.20    3.40
  10  -1  12   25.20    2.70
 -10   1 -12   32.70    3.30
   9  -1  12   14.00    2.80
   9  -1  12   15.10    2.60
   9  -1  12   17.80    2.60
   9  -1  12   14.50    2.70
   9  -1  12   17.00    2.70
   9  -1  12   17.00    2.80
  -9   1 -12   15.90    4.60
  -9   1 -12    8.10    2.40
  -9   1 -12   19.50    5.30
   8  -1  12    7.20    2.30
   8  -1  12    8.40    1.80
   8  -1  12    9.70    2.40
   8  -1  12    4.90    3.40
   8  -1  12   11.80    2.30
  -8   1 -12    7.30    2.80
  -8   1 -12    7.50    3.10
  -7   1 -12   19.90    5.10
  -6   1 -12   29.20    4.10
  -6   1 -12   17.70    3.70
  -5   1 -12    8.10    2.70
  -5   1 -12    5.20    1.90
  -5   1 -12    4.60    2.00
  -4   1 -12    0.00    1.10
  -4   1 -12    0.50    1.10
   3  -1  12   57.09    3.60
  -3   1 -12   53.99    3.50
  -3   1 -12   57.79    4.70
   2  -1  12  146.39    6.10
   2  -1  12  153.78    6.90
  -2   1 -12  152.08    5.80
  -2   1 -12  145.39    5.00
  -2   1 -12  156.58    7.20
   1  -1  12   62.79    4.60
   1  -1  12   63.49    4.30
  -1   1 -12   63.29    4.00
  -1   1 -12   62.89    3.80
   0  -1  12  472.15   12.50
   0  -1  12  459.95   11.60
   0   1 -12  471.55   11.00
  -1  -1  12  529.85   13.80
  -1  -1  12  530.25   12.90
   1   1 -12  520.85   12.40
  -2  -1  12   17.00    3.30
  -2  -1  12   15.10    2.90
   2   1 -12   14.40    2.80
  -3  -1  12  115.99    6.90
  -3  -1  12  107.69    6.40
   3   1 -12  112.39    6.60
  -4  -1  12   80.09    6.80
  -4  -1  12   87.09    6.00
   4   1 -12   85.09    6.10
  -5  -1  12   66.49    5.50
  -5  -1  12   67.99    5.50
   5   1 -12   60.69    5.40
  -6  -1  12    7.00    2.60
   6   1 -12    2.80    2.10
  -7  -1  12    4.20    2.10
   7   1 -12    6.20    2.10
  -8  -1  12   17.00    3.90
   8   1 -12   15.10    3.90
  -9  -1  12    4.30    2.90
  -9  -1  12    2.40    1.50
  -9  -1  12    4.20    2.60
   9   1 -12    5.30    2.60
   9   1 -12   -0.90    1.60
 -10  -1  12    2.60    1.60
 -10  -1  12   -0.20    1.50
  10   1 -12   10.70    4.90
  10   1 -12    3.60    1.70
 -11  -1  12   35.10    3.60
 -11  -1  12   47.70    4.00
  11   1 -12   42.30    4.00
 -12  -1  12    1.20    1.40
 -12  -1  12    3.50    1.30
  12   1 -12    1.40    1.40
 -13  -1  12    5.70    1.70
 -13  -1  12    6.50    1.90
 -13  -1  12    5.60    1.70
  13   1 -12    5.30    1.80
 -14  -1  12   -0.40    0.90
 -14  -1  12    0.30    0.90
 -14  -1  12   -0.50    1.00
 -14  -1  12    0.00    1.00
  14   1 -12    1.20    1.00
 -15  -1  12   19.80    2.30
 -15  -1  12   21.80    1.90
 -15  -1  12   23.20    2.30
 -15  -1  12   22.40    2.00
  15   1 -12   25.30    2.30
 -16  -1  12   10.90    1.40
 -16  -1  12   13.30    1.50
  16   1 -12   10.50    1.30
  15  -1  13    5.60    0.90
  15  -1  13    6.30    1.00
 -15   1 -13    8.60    1.20
  14  -1  13    2.60    1.00
  14  -1  13    0.50    0.80
 -14   1 -13    1.90    1.00
  13  -1  13    2.70    1.20
  13  -1  13    1.40    0.90
  13  -1  13   -1.50    1.10
 -13   1 -13    0.30    1.00
  12  -1  13    4.80    1.60
  12  -1  13    5.40    1.60
  12  -1  13    6.20    1.40
  12  -1  13    5.70    1.60
 -12   1 -13    3.40    1.40
  11  -1  13    4.20    1.70
  11  -1  13    5.50    1.50
  11  -1  13    2.50    1.40
  11  -1  13    9.00    2.20
  11  -1  13    6.00    2.10
 -11   1 -13    2.40    1.80
  10  -1  13    2.20    1.40
  10  -1  13    1.40    1.40
  10  -1  13   -0.90    1.30
  10  -1  13    5.20    1.80
  10  -1  13    5.50    2.50
  10  -1  13    3.40    1.70
 -10   1 -13    1.20    1.50
   9  -1  13   26.70    2.80
   9  -1  13   30.30    4.10
   9  -1  13   28.10    3.40
   9  -1  13   29.60    3.20
   9  -1  13   29.60    3.80
   9  -1  13   28.50    3.50
  -9   1 -13   32.90    3.60
  -9   1 -13   31.20    5.70
  -9   1 -13   26.60    5.60
   8  -1  13    1.30    2.10
   8  -1  13    7.30    2.10
   8  -1  13    5.80    1.70
   8  -1  13    4.80    1.50
   8  -1  13    0.50    1.90
   8  -1  13    5.10    2.00
   8  -1  13    4.10    1.60
  -8   1 -13    3.90    2.80
  -8   1 -13    1.10    2.30
   7  -1  13   28.90    3.90
  -7   1 -13   28.90    5.90
  -7   1 -13   17.90    4.10
  -6   1 -13   33.30    4.50
  -6   1 -13   38.60    4.80
  -5   1 -13    1.60    1.60
  -5   1 -13    2.10    1.30
  -5   1 -13    2.30    1.60
  -4   1 -13   21.60    4.20
  -4   1 -13   19.00    2.40
   3  -1  13   28.30    2.90
  -3   1 -13   27.00    2.80
  -3   1 -13   32.20    3.60
   2  -1  13    7.30    2.20
   2  -1  13    6.20    1.80
  -2   1 -13    5.20    1.80
  -2   1 -13    7.90    1.60
  -2   1 -13    4.20    1.60
   1  -1  13    6.60    2.10
   1  -1  13    6.80    2.30
  -1   1 -13    8.20    2.10
  -1   1 -13    8.20    2.00
   0  -1  13   34.40    3.80
   0  -1  13   37.50    3.70
   0   1 -13   33.80    3.30
   0   1 -13   40.10    3.60
  -1  -1  13   59.59    5.00
  -1  -1  13   54.99    4.50
   1   1 -13   51.99    4.30
  -2  -1  13  106.49    6.70
  -2  -1  13  105.69    6.40
   2   1 -13  111.19    6.40
  -3  -1  13    2.90    2.00
  -3  -1  13    7.60    2.40
  -4  -1  13  192.08    9.40
  -4  -1  13  197.68    9.20
   4   1 -13  191.98    9.20
  -5  -1  13    1.10    1.50
   5   1 -13    2.50    1.70
  -6  -1  13   40.00    4.70
   6   1 -13   43.10    4.90
  -7  -1  13   95.49    7.40
   7   1 -13   99.09    7.90
  -8  -1  13   54.99    5.70
  -8  -1  13   47.90    3.90
  -8  -1  13   50.89    3.80
   8   1 -13   52.59    6.00
  -9  -1  13   12.80    4.00
  -9  -1  13    6.40    1.80
  -9  -1  13    4.60    1.80
   9   1 -13    4.80    1.90
   9   1 -13    5.70    3.20
 -10  -1  13   18.20    2.90
 -10  -1  13   16.90    2.90
  10   1 -13   13.30    2.50
  10   1 -13   15.50    4.90
 -11  -1  13   21.00    3.10
 -11  -1  13   24.20    3.00
  11   1 -13   24.40    3.10
 -12  -1  13   46.40    3.90
 -12  -1  13   37.80    3.60
 -12  -1  13   41.70    3.60
 -12  -1  13   44.30    3.80
  12   1 -13   40.70    3.80
 -13  -1  13    8.50    1.90
 -13  -1  13   12.00    2.30
 -13  -1  13   10.50    2.10
 -13  -1  13    7.80    2.00
  13   1 -13    9.40    2.20
 -14  -1  13   -1.00    0.80
 -14  -1  13    0.20    0.90
  14   1 -13    0.60    1.00
 -15  -1  13    0.40    0.80
 -15  -1  13    0.00    0.70
  15   1 -13   -0.50    0.70
 -16  -1  13   11.20    1.20
  16   1 -13   11.50    1.30
  15  -1  14    1.20    0.60
  15  -1  14    2.10    0.70
  14  -1  14    4.10    1.10
  14  -1  14    4.50    1.20
 -14   1 -14    5.90    1.10
  13  -1  14    0.50    1.10
  13  -1  14    1.00    1.00
  13  -1  14    0.50    1.00
  12  -1  14    6.60    1.30
  12  -1  14    3.10    1.40
  12  -1  14    7.10    1.60
  12  -1  14    6.90    1.80
  12  -1  14    4.30    1.60
 -12   1 -14    9.80    1.90
  11  -1  14   12.20    2.60
  11  -1  14    9.30    2.00
  11  -1  14   12.90    2.50
  11  -1  14   11.70    2.40
  11  -1  14   12.70    2.00
 -11   1 -14   16.60    2.50
  10  -1  14    3.20    1.40
  10  -1  14    2.30    1.60
  10  -1  14    2.00    1.40
  10  -1  14    0.20    1.50
  10  -1  14    4.60    1.30
  10  -1  14    0.00    1.30
 -10   1 -14    2.30    1.60
   9  -1  14   -1.00    1.60
   9  -1  14    4.50    1.80
   9  -1  14    1.90    1.30
   9  -1  14    0.10    1.30
   9  -1  14   -0.70    1.30
   9  -1  14    1.20    1.60
   9  -1  14   -1.90    1.00
  -9   1 -14   -3.00    1.50
  -9   1 -14   -1.00    3.60
   8  -1  14   23.10    5.00
   8  -1  14   30.50    3.50
   8  -1  14   24.10    3.40
   8  -1  14   28.30    3.10
   8  -1  14   31.00    3.30
   8  -1  14   29.40    4.20
  -8   1 -14   23.50    5.40
  -8   1 -14   26.40    5.90
   7  -1  14   45.90    4.30
   7  -1  14   55.69    4.50
   7  -1  14   56.89    3.70
   7  -1  14   56.99    3.90
  -7   1 -14   46.40    5.70
  -7   1 -14   59.29    6.70
  -6   1 -14    7.40    3.20
  -5   1 -14   26.40    4.00
  -5   1 -14   31.10    4.20
  -4   1 -14    6.20    2.20
  -4   1 -14   10.20    2.20
   3  -1  14   18.70    3.00
  -3   1 -14   22.20    2.50
  -3   1 -14   17.80    3.70
   2  -1  14   20.20    3.10
   2  -1  14   18.90    3.20
  -2   1 -14   23.90    3.10
  -2   1 -14   23.00    2.40
  -2   1 -14   17.10    2.50
   1  -1  14  335.97   11.50
   1  -1  14  337.67   10.50
  -1   1 -14  327.87    9.80
  -1   1 -14  319.67    9.20
   0  -1  14    1.90    1.30
   0  -1  14    0.90    1.20
   0   1 -14   -0.50    1.20
   0   1 -14    1.40    1.30
  -1  -1  14   72.49    5.70
  -1  -1  14   71.89    6.70
   1   1 -14   68.19    5.00
  -2  -1  14   26.60    3.80
  -2  -1  14   27.00    3.50
   2   1 -14   27.40    3.90
  -3  -1  14    1.50    1.30
  -3  -1  14    1.50    1.60
   3   1 -14    2.00    1.70
  -4  -1  14    4.70    2.00
  -4  -1  14    2.80    1.90
   4   1 -14    2.20    2.10
  -5  -1  14  475.05   16.10
   5   1 -14  476.45   15.90
  -6  -1  14    0.60    1.80
   6   1 -14    3.50    2.00
   7   1 -14   70.39    6.60
  -8  -1  14   47.90    5.90
  -8  -1  14   47.70    5.60
  -8  -1  14   44.90    4.70
   8   1 -14   40.60    4.00
   8   1 -14   47.10    6.00
  -9  -1  14  147.69    6.80
  -9  -1  14  153.28   10.20
  -9  -1  14  157.68    6.40
  -9  -1  14  159.58    6.80
  -9  -1  14  151.98    6.90
   9   1 -14  183.68   15.00
   9   1 -14  155.78    6.80
 -10  -1  14    6.80    2.50
 -10  -1  14    3.60    2.30
  10   1 -14    5.80    2.70
 -11  -1  14    1.70    1.60
 -11  -1  14    4.00    1.60
 -11  -1  14    2.00    1.50
 -11  -1  14    5.00    1.70
  11   1 -14    4.30    1.50
 -12  -1  14   -2.20    1.00
 -12  -1  14   -0.40    1.00
 -12  -1  14    0.20    1.80
 -12  -1  14    1.10    1.60
  12   1 -14    1.40    1.20
 -13  -1  14    5.00    1.60
 -13  -1  14    3.90    1.40
 -13  -1  14    2.30    1.30
 -13  -1  14    3.40    1.50
  13   1 -14    4.70    1.60
 -14  -1  14    1.70    0.90
 -14  -1  14    0.80    1.00
 -14  -1  14    4.30    1.10
 -14  -1  14    2.50    1.10
  14   1 -14    1.60    1.00
 -15  -1  14    8.70    1.40
 -15  -1  14    5.90    1.20
 -15  -1  14   10.30    1.40
  15   1 -14    8.50    1.40
  14  -1  15    0.70    0.70
  14  -1  15    2.00    0.70
 -14   1 -15   -0.10    0.70
  13  -1  15    3.30    1.00
  13  -1  15    2.80    1.30
  13  -1  15    2.40    1.10
 -13   1 -15    0.90    0.90
  12  -1  15    0.10    1.00
  12  -1  15    0.00    0.90
  12  -1  15    1.30    1.10
  12  -1  15    3.70    1.10
  11  -1  15    2.00    1.00
  11  -1  15    1.90    1.80
  11  -1  15    1.00    1.30
  11  -1  15   -0.70    1.10
 -11   1 -15    3.10    1.40
  10  -1  15   -2.70    1.80
  10  -1  15   -2.40    1.20
  10  -1  15    0.70    1.10
  10  -1  15   -0.30    1.20
  10  -1  15    3.50    1.60
  10  -1  15    0.90    1.10
 -10   1 -15    3.70    1.70
   9  -1  15    4.60    1.80
   9  -1  15    4.90    2.10
   9  -1  15    7.90    2.00
   9  -1  15    8.10    1.60
   9  -1  15    3.50    2.10
   8  -1  15   34.10    3.60
   8  -1  15   38.70    3.80
   8  -1  15   39.30    4.20
   8  -1  15   29.20    3.30
   8  -1  15   42.60    3.90
   8  -1  15   38.20    3.40
   8  -1  15   32.10    3.60
  -8   1 -15   23.90    5.40
  -8   1 -15   24.10    5.50
   7  -1  15    1.00    1.20
   7  -1  15    3.60    1.70
   7  -1  15    2.70    1.60
   7  -1  15    5.50    2.20
   7  -1  15    4.60    1.90
   7  -1  15   -2.30    1.70
   7  -1  15    2.70    1.80
  -7   1 -15    2.50    2.70
  -7   1 -15    1.00    2.30
   6  -1  15   36.90    3.50
   6  -1  15   38.80    4.00
   6  -1  15   43.80    3.50
   6  -1  15   36.70    3.60
   6  -1  15   41.50    4.00
  -6   1 -15   44.50    5.30
  -6   1 -15   42.30    5.30
  -5   1 -15    5.10    1.80
  -5   1 -15   -3.20    1.40
  -4   1 -15   53.49    5.50
  -4   1 -15   59.29    5.30
  -4   1 -15   48.80    4.00
  -3   1 -15   64.69    5.60
  -3   1 -15   61.29    4.00
   2  -1  15    4.30    2.00
   2  -1  15    6.40    2.00
  -2   1 -15    6.50    1.80
  -2   1 -15    5.50    1.90
  -2   1 -15    8.70    2.40
   1  -1  15   85.79    6.20
   1  -1  15   87.09    5.60
  -1   1 -15   88.49    5.30
  -1   1 -15   84.49    5.00
   0  -1  15   69.39    5.30
   0  -1  15   66.39    5.40
   0   1 -15   71.59    4.90
   0   1 -15   70.69    5.00
  -1  -1  15   30.00    3.90
  -1  -1  15   27.10    3.50
   1   1 -15   29.70    3.50
  -2  -1  15  293.97   11.90
  -2  -1  15  282.27   11.00
   2   1 -15  280.37   10.80
  -3  -1  15    2.60    1.70
  -3  -1  15    3.10    1.60
   3   1 -15    3.80    1.80
  -4  -1  15   -0.30    1.30
  -4  -1  15    2.50    1.40
   4   1 -15   -2.00    1.50
  -5  -1  15    4.80    2.20
   5   1 -15    2.60    1.90
  -6  -1  15  172.78   10.10
  -7  -1  15  113.49    8.60
  -7  -1  15  104.09    5.40
  -7  -1  15   95.79    5.50
  -7  -1  15  107.89    6.50
  -7  -1  15  106.49    5.50
   7   1 -15  108.29    8.60
  -8  -1  15   67.19    4.20
  -8  -1  15   64.89    6.90
  -8  -1  15   59.89    4.40
  -8  -1  15   65.49    4.50
  -8  -1  15   57.39    4.40
  -8  -1  15   59.39    4.50
   8   1 -15   53.69    7.00
  -9  -1  15  175.08    7.60
  -9  -1  15  169.88    7.20
  -9  -1  15  166.98    6.60
  -9  -1  15  169.28    7.00
   9   1 -15  173.58   11.80
   9   1 -15  170.98    7.10
 -10  -1  15   10.40    2.40
 -10  -1  15   13.80    2.80
 -10  -1  15   18.50    2.70
 -10  -1  15   14.80    2.70
 -11  -1  15   38.20    3.70
 -11  -1  15   46.40    4.00
 -11  -1  15   43.70    4.10
 -11  -1  15   41.90    3.60
  11   1 -15   37.10    3.70
 -12  -1  15   67.49    4.50
 -12  -1  15   67.69    4.40
 -12  -1  15   68.89    5.80
 -12  -1  15   65.19    5.80
  12   1 -15   67.49    5.10
 -13  -1  15    6.10    1.50
 -13  -1  15    7.70    1.70
 -13  -1  15    4.50    1.40
 -13  -1  15    6.00    1.60
  13   1 -15    7.30    1.90
 -14  -1  15   -0.50    0.80
 -14  -1  15    1.10    1.00
 -14  -1  15    1.40    1.00
 -14  -1  15    1.40    0.90
  14   1 -15    2.70    1.50
 -15  -1  15    3.50    0.80
 -15  -1  15    4.00    1.10
 -15  -1  15    5.50    1.10
 -15  -1  15    2.70    0.90
  15   1 -15    2.80    0.90
  14  -1  16    2.20    0.80
 -14   1 -16    3.40    1.00
  13  -1  16    1.70    0.90
  13  -1  16    0.90    0.90
  13  -1  16    1.10    0.90
 -13   1 -16    2.50    0.90
  12  -1  16    1.00    0.80
  12  -1  16   -0.30    0.90
  12  -1  16    2.20    1.20
  11  -1  16   -0.70    1.10
  11  -1  16   -0.60    1.00
  11  -1  16    0.30    1.50
  11  -1  16   -0.50    1.10
 -11   1 -16    3.30    1.30
  10  -1  16    0.40    1.20
  10  -1  16   -0.10    1.30
  10  -1  16    0.70    1.30
 -10   1 -16   -0.60    1.40
   9  -1  16   18.30    2.90
   9  -1  16   20.70    3.00
   9  -1  16   25.20    3.20
   9  -1  16   31.30    3.40
   9  -1  16   25.80    3.40
   9  -1  16   29.60    3.50
   8  -1  16   20.50    3.20
   8  -1  16   17.60    2.80
   8  -1  16   19.50    2.90
   8  -1  16   16.50    2.90
   8  -1  16   21.20    3.30
   8  -1  16   18.40    2.80
   8  -1  16   17.70    3.00
  -8   1 -16   19.50    4.80
  -8   1 -16    7.60    4.40
   7  -1  16   64.59    4.80
   7  -1  16   62.49    4.90
   7  -1  16   60.89    4.30
   7  -1  16   61.79    4.20
   7  -1  16   53.29    4.40
   7  -1  16   66.29    4.50
   7  -1  16   60.89    4.30
  -7   1 -16   62.89    7.50
  -7   1 -16   65.89    7.00
   6  -1  16   63.39    5.60
   6  -1  16   66.39    4.50
   6  -1  16   64.19    4.70
   6  -1  16   67.89    6.50
   6  -1  16   71.79    4.40
  -6   1 -16   66.79    6.50
  -6   1 -16   68.49    6.70
  -5   1 -16  181.88   10.40
  -4   1 -16    0.20    1.80
  -4   1 -16    0.90    1.50
  -3   1 -16   37.80    3.70
  -3   1 -16   41.60    4.50
   2  -1  16   12.50    2.80
   2  -1  16   16.80    3.60
  -2   1 -16   11.60    2.90
  -2   1 -16   11.10    2.50
  -2   1 -16   10.90    2.40
   1  -1  16    4.70    1.80
   1  -1  16   -0.10    1.40
  -1   1 -16    2.60    1.30
   0  -1  16    7.90    2.40
   0  -1  16    8.70    2.80
   0   1 -16   12.20    2.60
   0   1 -16    6.30    2.00
  -1  -1  16   26.70    3.80
  -1  -1  16   25.50    3.50
   1   1 -16   23.10    3.30
   1   1 -16   29.50    3.60
  -2  -1  16   68.69    5.80
  -2  -1  16   68.09    6.10
   2   1 -16   74.39    5.70
  -3  -1  16    8.50    2.50
  -3  -1  16   13.20    3.10
   3   1 -16    5.90    2.20
  -4  -1  16   98.39    7.60
   4   1 -16   76.69    6.60
  -5  -1  16   64.09    6.40
   5   1 -16   52.39    5.80
  -6  -1  16    6.30    1.80
  -6  -1  16    0.90    2.20
   6   1 -16    9.00    2.80
  -7  -1  16  221.78    6.70
  -7  -1  16  214.28    8.30
  -7  -1  16  225.68   12.60
  -7  -1  16  214.18    7.60
   7   1 -16  250.67   13.30
  -8  -1  16    9.30    3.60
  -8  -1  16    8.80    2.00
  -8  -1  16    9.80    2.00
  -8  -1  16    8.50    1.90
  -8  -1  16   10.80    2.40
  -8  -1  16    9.30    2.20
   8   1 -16    7.90    4.80
   8   1 -16    9.00    2.20
  -9  -1  16  273.17    8.90
  -9  -1  16  279.07    9.70
  -9  -1  16  272.57    9.30
  -9  -1  16  290.97    8.40
  -9  -1  16  257.67   15.50
  -9  -1  16  282.67    9.20
   9   1 -16  267.67    8.80
 -10  -1  16   15.00    2.70
 -10  -1  16   14.30    2.70
 -10  -1  16   13.30    2.40
 -10  -1  16   11.60    2.30
  10   1 -16   11.60    2.60
 -11  -1  16   39.20    3.30
 -11  -1  16   35.80    3.60
 -11  -1  16   36.20    3.70
 -11  -1  16   39.00    3.60
  11   1 -16   44.70    3.90
 -12  -1  16   16.40    2.30
 -12  -1  16   22.30    2.70
 -12  -1  16   10.80    2.20
 -12  -1  16   17.70    2.60
  12   1 -16   14.70    2.70
 -13  -1  16    0.40    0.90
 -13  -1  16    0.90    0.80
 -13  -1  16    1.40    1.00
 -13  -1  16    0.50    0.90
  13   1 -16    0.60    1.00
 -14  -1  16    1.50    0.90
 -14  -1  16    3.60    1.20
 -14  -1  16    1.10    0.90
 -14  -1  16    0.90    0.90
  14   1 -16    1.10    0.90
 -15  -1  16    1.40    0.60
 -15  -1  16    1.50    0.80
  14  -1  17    3.80    0.80
  14  -1  17    2.40    0.70
  13  -1  17    2.10    0.90
  13  -1  17    2.20    0.90
 -13   1 -17    2.90    0.90
  12  -1  17    1.60    0.90
  12  -1  17   -0.30    0.80
  12  -1  17   -0.50    0.90
 -12   1 -17   -0.20    1.00
  11  -1  17   -1.10    0.90
  11  -1  17    0.00    1.00
  11  -1  17    2.80    1.20
  11  -1  17   -0.20    1.10
 -11   1 -17   -0.50    1.10
  10  -1  17   76.59    4.90
  10  -1  17   73.89    4.90
  10  -1  17   74.09    4.50
  10  -1  17   72.39    5.00
  10  -1  17   79.39    4.50
 -10   1 -17   67.99    4.20
   9  -1  17   98.09    5.70
   9  -1  17  101.79    5.40
   9  -1  17  102.19    5.20
   9  -1  17   99.29    5.60
   9  -1  17  102.99    5.80
   9  -1  17   97.09    5.00
   8  -1  17    4.10    1.70
   8  -1  17   -0.60    1.10
   8  -1  17    1.80    1.50
   8  -1  17    3.40    2.10
   8  -1  17    0.10    1.40
   7  -1  17    3.50    1.20
   7  -1  17    0.20    1.50
   7  -1  17    1.60    1.70
   7  -1  17    4.10    1.80
   7  -1  17    3.40    1.70
   7  -1  17    5.10    2.00
   7  -1  17    3.90    1.40
  -7   1 -17    9.10    3.50
  -7   1 -17    6.70    3.50
   6  -1  17   14.20    2.80
   6  -1  17   18.00    2.90
   6  -1  17   15.00    2.90
   6  -1  17    9.80    2.40
   6  -1  17   13.00    2.50
   6  -1  17    7.90    2.30
   6  -1  17    8.80    2.20
   6  -1  17   10.90    2.40
   6  -1  17   11.40    2.40
   6  -1  17    7.40    2.20
  -6   1 -17    5.80    3.00
  -6   1 -17    9.30    3.90
   5  -1  17   16.20    2.90
   5  -1  17   16.20    2.60
   5  -1  17   16.60    3.00
   5  -1  17   20.30    2.80
   5  -1  17   13.40    2.60
   5  -1  17   16.00    2.80
   5  -1  17   16.70    2.60
   5  -1  17   13.90    2.60
   5  -1  17   17.40    2.80
   5  -1  17   19.00    2.90
  -5   1 -17   16.40    3.70
  -5   1 -17   12.20    3.80
  -4   1 -17    0.00    1.70
  -4   1 -17   -2.10    1.60
  -3   1 -17   52.39    5.00
  -3   1 -17   54.79    4.80
  -3   1 -17   51.69    5.20
  -2   1 -17   10.90    2.20
  -2   1 -17   11.20    2.50
  -2   1 -17   11.50    3.50
   1  -1  17    2.10    1.90
   1  -1  17    3.10    1.90
  -1   1 -17    6.60    1.70
  -1   1 -17    4.90    1.70
  -1   1 -17    7.00    2.00
   0  -1  17  198.08    9.40
   0  -1  17  195.38   10.20
   0   1 -17  192.78    8.40
   0   1 -17  197.48    8.90
  -1  -1  17    1.50    1.40
  -1  -1  17    0.80    1.30
   1   1 -17    1.20    1.40
   1   1 -17    0.50    1.20
  -2  -1  17    0.10    1.30
  -2  -1  17   -2.20    1.50
   2   1 -17    0.80    1.40
  -3  -1  17    2.80    1.90
   3   1 -17    1.10    1.70
   4   1 -17   60.39    6.10
  -5  -1  17  101.59    8.20
   5   1 -17   93.69    7.80
  -6  -1  17   -1.10    2.20
  -6  -1  17    0.60    1.60
  -6  -1  17   -1.60    1.20
  -6  -1  17   -2.10    1.50
  -6  -1  17   -1.70    1.30
  -7  -1  17   41.30    3.90
  -7  -1  17   32.50    3.10
  -7  -1  17   35.20    3.50
  -7  -1  17   44.10    3.80
  -7  -1  17   49.60    6.40
   7   1 -17   38.10    5.30
   7   1 -17   50.99    6.20
  -8  -1  17    6.40    1.70
  -8  -1  17    5.10    2.10
  -8  -1  17    0.90    3.20
  -8  -1  17    4.60    1.70
  -8  -1  17    7.30    2.10
  -8  -1  17    3.30    1.80
   8   1 -17   10.10    4.10
   8   1 -17    6.00    1.90
  -9  -1  17  120.69    7.00
  -9  -1  17  146.29    6.90
  -9  -1  17  133.59    6.50
  -9  -1  17  129.39    6.20
   9   1 -17  131.49    6.30
 -10  -1  17    7.60    2.00
 -10  -1  17    9.50    2.10
 -10  -1  17    9.00    2.30
 -10  -1  17    8.70    2.30
  10   1 -17    9.60    2.20
 -11  -1  17    4.30    3.00
 -11  -1  17    6.00    1.90
 -11  -1  17    5.20    2.20
 -11  -1  17    2.70    1.40
  11   1 -17    6.00    2.60
 -12  -1  17    4.50    1.40
 -12  -1  17    3.90    1.40
 -12  -1  17    5.40    1.50
 -12  -1  17    5.80    1.70
  12   1 -17    3.30    1.50
 -13  -1  17    2.10    1.20
 -13  -1  17    1.20    0.90
 -13  -1  17    2.40    1.00
 -13  -1  17    1.90    1.10
  13   1 -17    2.00    1.10
 -14  -1  17    4.10    1.00
 -14  -1  17    5.80    1.80
 -14  -1  17    3.70    1.10
  14   1 -17    2.90    1.00
 -15  -1  17   -0.40    0.50
  15   1 -17    0.00    0.60
  13  -1  18    0.30    0.70
  13  -1  18    1.20    0.70
  13  -1  18    2.10    0.80
  12  -1  18    4.90    1.20
  12  -1  18    1.20    1.10
  12  -1  18    4.70    1.30
  12  -1  18    3.50    1.20
  11  -1  18    0.70    1.10
  11  -1  18    0.20    0.90
  11  -1  18    1.10    0.90
  11  -1  18    0.30    1.00
 -11   1 -18    4.50    1.20
  10  -1  18    1.60    1.50
  10  -1  18    0.80    1.30
  10  -1  18    1.80    1.50
  10  -1  18    4.30    1.60
   9  -1  18    6.00    1.90
   9  -1  18    8.60    2.10
   9  -1  18    7.10    2.10
   9  -1  18    8.30    2.20
   9  -1  18    8.00    2.30
   9  -1  18    7.80    2.10
   8  -1  18    4.70    2.00
   8  -1  18    4.90    1.70
   8  -1  18    2.60    1.50
   8  -1  18    4.90    1.90
   8  -1  18    2.10    1.60
   8  -1  18    7.60    2.10
   8  -1  18    8.60    2.10
   7  -1  18   50.89    4.10
   7  -1  18   45.10    4.00
   7  -1  18   47.50    4.20
   7  -1  18   40.40    3.80
   7  -1  18   45.90    4.40
   7  -1  18   42.00    4.00
   7  -1  18   43.20    3.70
   6  -1  18    4.60    2.00
   6  -1  18   -1.10    1.50
   6  -1  18   -0.20    1.40
   6  -1  18   -0.20    1.30
   6  -1  18    0.40    1.50
   6  -1  18   -1.70    1.10
   6  -1  18   -1.30    1.10
   6  -1  18    2.60    1.40
   6  -1  18    0.30    1.50
  -6   1 -18   -0.60    4.50
  -6   1 -18   -1.60    3.40
   5  -1  18   18.30    3.10
   5  -1  18   15.50    3.10
   5  -1  18   13.90    2.60
   5  -1  18   19.90    2.80
   5  -1  18   18.40    3.00
   5  -1  18   14.90    2.60
   5  -1  18   21.00    3.00
   5  -1  18   17.20    2.80
   5  -1  18   17.70    2.90
   5  -1  18   16.30    3.00
   5  -1  18   18.70    2.90
   5  -1  18   18.90    2.70
   5  -1  18   15.70    2.80
  -5   1 -18   19.00    4.30
  -5   1 -18    9.70    3.60
   4  -1  18    3.40    1.60
   4  -1  18    5.70    1.90
   4  -1  18    1.40    1.50
   4  -1  18    1.00    1.30
   4  -1  18    1.50    1.30
   4  -1  18   -0.60    1.40
   4  -1  18    1.90    1.60
   4  -1  18    1.20    1.40
   4  -1  18    0.30    1.50
   4  -1  18    1.80    1.60
  -4   1 -18    1.90    2.20
  -4   1 -18   -1.30    1.70
   3  -1  18   53.39    6.50
   3  -1  18   52.29    5.60
   3  -1  18   54.49    6.40
   3  -1  18   52.49    5.70
  -3   1 -18   55.59    5.90
  -3   1 -18   55.69    5.50
  -3   1 -18   65.09    6.40
  -2   1 -18   -1.90    1.70
  -2   1 -18    4.60    2.20
   1  -1  18   36.90    4.60
  -1   1 -18   32.80    3.60
  -1   1 -18   35.10    4.00
  -1   1 -18   28.60    3.30
   0  -1  18    5.10    2.10
   0   1 -18   -2.20    1.50
   0   1 -18    2.80    1.50
  -1  -1  18   41.30    5.00
   1   1 -18   40.40    4.50
   1   1 -18   40.80    4.40
  -2  -1  18    4.30    2.10
   2   1 -18    2.30    2.00
   2   1 -18    7.80    2.10
  -3  -1  18    5.90    3.00
   3   1 -18    3.30    2.10
  -4  -1  18   31.40    5.10
  -4  -1  18   25.60    5.10
  -4  -1  18   24.50    5.20
  -4  -1  18   22.80    3.10
   4   1 -18   27.10    5.20
  -5  -1  18   40.80    4.00
  -5  -1  18   42.80    3.80
  -5  -1  18   39.10    3.70
  -5  -1  18   42.70    3.70
  -5  -1  18   54.09    6.30
  -5  -1  18   42.00    3.80
   5   1 -18   47.10    5.70
  -6  -1  18    1.20    1.40
  -6  -1  18    1.80    1.50
  -6  -1  18    1.90    2.90
  -6  -1  18    2.20    1.40
  -6  -1  18    0.30    1.40
   6   1 -18   -0.20    2.50
  -7  -1  18   22.40    2.90
  -7  -1  18   12.30    2.70
  -7  -1  18   10.30    2.50
  -7  -1  18   19.30    3.40
  -7  -1  18   17.50    2.40
   7   1 -18   12.30    4.80
   7   1 -18   16.10    2.80
  -8  -1  18   -1.80    1.50
  -8  -1  18    0.00    1.50
  -8  -1  18   -1.40    1.10
  -8  -1  18   -3.70    1.60
  -8  -1  18    0.60    1.30
   8   1 -18    0.40    1.50
  -9  -1  18    2.60    1.70
  -9  -1  18    4.20    1.90
  -9  -1  18    4.90    1.80
  -9  -1  18    5.60    1.50
  -9  -1  18    3.50    2.10
   9   1 -18    7.00    1.70
 -10  -1  18   21.30    3.10
 -10  -1  18   17.60    2.50
 -10  -1  18   16.20    2.80
 -10  -1  18   17.30    2.80
  10   1 -18   24.20    3.10
 -11  -1  18  136.59    5.10
 -11  -1  18  128.69    5.90
 -11  -1  18  142.99    6.50
 -11  -1  18  131.69    5.80
  11   1 -18  131.89    5.90
 -12  -1  18    0.80    1.00
 -12  -1  18    2.60    1.20
 -12  -1  18    2.90    1.30
 -12  -1  18    1.70    1.00
  12   1 -18    0.90    1.30
 -13  -1  18   34.00    2.60
 -13  -1  18   40.60    2.40
 -13  -1  18   42.20    2.80
  13   1 -18   43.80    3.00
 -14  -1  18    1.20    0.80
 -14  -1  18    2.40    0.70
 -14  -1  18    1.40    0.80
 -14  -1  18    3.40    0.90
  14   1 -18    1.50    0.80
  13  -1  19    6.40    1.00
  13  -1  19    9.60    1.30
  13  -1  19   10.00    1.40
  12  -1  19    0.50    0.70
  12  -1  19    2.30    1.00
  12  -1  19    0.90    0.90
  12  -1  19    0.10    0.70
  11  -1  19    6.60    1.50
  11  -1  19    4.90    1.30
  11  -1  19    7.50    1.70
  11  -1  19    7.50    1.70
  10  -1  19    2.30    1.30
  10  -1  19    2.10    1.20
  10  -1  19    3.30    1.60
  10  -1  19    2.60    1.40
  10  -1  19    2.10    1.20
   9  -1  19    5.30    2.00
   9  -1  19    2.20    1.40
   9  -1  19    3.50    1.60
   9  -1  19    5.70    1.70
   8  -1  19   -1.50    1.20
   8  -1  19    2.50    1.50
   8  -1  19   -1.40    1.00
   8  -1  19    1.40    1.30
   8  -1  19    2.90    1.40
   8  -1  19   -0.30    1.60
   8  -1  19   -1.60    1.40
   7  -1  19    8.10    2.20
   7  -1  19    6.50    1.80
   7  -1  19    6.00    1.80
   7  -1  19    3.60    1.90
   7  -1  19    4.90    1.70
   7  -1  19    4.70    1.70
   7  -1  19    3.10    1.70
   6  -1  19    4.60    1.90
   6  -1  19    4.50    1.60
   6  -1  19   12.00    2.50
   6  -1  19    4.80    2.10
   6  -1  19   10.60    2.10
   6  -1  19    3.60    1.70
   6  -1  19    6.50    2.00
   6  -1  19    6.40    2.00
  -6   1 -19   11.30    4.00
  -6   1 -19   10.80    3.80
   5  -1  19    6.70    2.10
   5  -1  19    6.40    1.80
   5  -1  19    3.00    1.80
   5  -1  19    6.00    1.70
   5  -1  19    4.00    2.00
   5  -1  19    5.80    1.90
   5  -1  19    6.30    1.90
   5  -1  19    7.00    2.30
   5  -1  19    7.00    2.00
   5  -1  19    0.50    2.20
   5  -1  19    6.50    1.90
   5  -1  19    5.30    2.00
  -5   1 -19    4.50    3.00
  -5   1 -19    2.40    2.80
   4  -1  19    3.50    1.40
   4  -1  19    2.80    1.70
   4  -1  19    0.70    1.70
   4  -1  19    1.60    1.80
   4  -1  19    0.40    1.50
   4  -1  19   -1.40    2.00
   4  -1  19    1.70    1.30
   4  -1  19    0.50    1.30
   4  -1  19    4.40    1.50
   4  -1  19   -1.10    1.20
   4  -1  19    4.00    2.00
   4  -1  19    0.80    1.60
   4  -1  19    2.10    1.50
  -4   1 -19    8.70    3.20
  -4   1 -19   -4.80    2.30
   3  -1  19   49.20    3.90
   3  -1  19   46.60    5.30
   3  -1  19   48.20    5.30
   3  -1  19   46.20    4.10
   3  -1  19   41.50    3.70
   3  -1  19   49.80    6.00
   3  -1  19   51.09    4.00
   3  -1  19   54.09    5.60
   3  -1  19   44.10    4.10
   3  -1  19   37.20    3.70
  -3   1 -19   49.30    5.70
  -3   1 -19   40.70    5.20
   2  -1  19    2.20    1.50
   2  -1  19    2.50    1.60
   2  -1  19    4.20    2.00
   2  -1  19    4.70    1.70
   2  -1  19    4.00    1.70
   2  -1  19    5.30    1.60
   2  -1  19    1.00    1.70
   2  -1  19    1.40    1.60
  -2   1 -19    3.70    2.10
  -2   1 -19    5.60    2.20
  -2   1 -19    7.10    2.90
   1  -1  19    2.30    2.00
   1  -1  19    6.00    2.60
   1  -1  19    1.30    2.00
   1  -1  19    1.10    1.70
   1  -1  19    5.10    2.20
  -1   1 -19    4.50    2.20
  -1   1 -19    4.40    2.30
  -1   1 -19    9.20    2.70
  -1   1 -19    7.60    2.30
   0  -1  19  147.39   10.60
   0   1 -19  162.38    7.80
   0   1 -19  152.88    8.50
   0   1 -19  152.58    8.30
  -1  -1  19    2.40    1.70
   1   1 -19   -0.90    1.50
   1   1 -19    0.50    1.90
  -2  -1  19    5.70    3.20
  -2  -1  19   13.40    2.90
  -2  -1  19   10.00    3.30
  -2  -1  19   12.80    3.60
  -2  -1  19   12.40    2.60
  -2  -1  19   12.90    2.80
   2   1 -19    7.50    3.20
  -3  -1  19    7.40    2.00
  -3  -1  19    5.10    2.10
  -3  -1  19   12.90    2.40
  -3  -1  19    7.50    3.20
  -3  -1  19   10.80    2.30
  -3  -1  19    9.00    2.10
  -3  -1  19   11.10    2.40
  -3  -1  19    6.10    2.00
   3   1 -19    8.80    3.00
  -4  -1  19    8.70    3.30
  -4  -1  19    7.90    2.10
  -4  -1  19    7.50    3.40
  -4  -1  19    7.70    2.80
  -4  -1  19    6.40    2.10
   4   1 -19    6.30    2.80
  -5  -1  19   40.20    3.80
  -5  -1  19   49.90    4.10
  -5  -1  19   48.00    4.20
  -5  -1  19   48.50    6.50
  -5  -1  19   40.60    4.40
  -5  -1  19   46.90    4.00
  -5  -1  19   42.00    4.00
   5   1 -19   46.00    6.30
  -6  -1  19   29.20    3.10
  -6  -1  19   23.00    3.50
  -6  -1  19   22.20    3.20
  -6  -1  19   32.70    3.40
  -6  -1  19   20.10    3.10
  -7  -1  19   55.79    4.40
  -7  -1  19   61.59    7.40
  -7  -1  19   63.59    4.50
  -7  -1  19   53.49    4.40
  -7  -1  19   60.69    4.40
  -7  -1  19   56.79    3.30
   7   1 -19   61.99    4.20
  -8  -1  19    1.30    1.30
  -8  -1  19    6.00    2.00
  -8  -1  19    0.70    1.40
  -8  -1  19    5.60    1.90
  -8  -1  19    4.50    1.90
   8   1 -19    5.10    1.80
  -9  -1  19    1.10    1.10
  -9  -1  19    3.80    1.60
  -9  -1  19    1.10    1.40
  -9  -1  19    1.00    1.60
  -9  -1  19   -1.60    1.20
   9   1 -19    1.20    1.30
 -10  -1  19   83.39    4.90
 -10  -1  19   80.49    5.10
 -10  -1  19   80.59    4.90
 -11  -1  19   13.10    2.30
 -11  -1  19   12.00    2.20
 -11  -1  19   14.30    2.60
 -11  -1  19   14.70    2.00
  11   1 -19   10.80    2.20
 -12  -1  19    0.50    1.00
 -12  -1  19    2.20    1.10
 -12  -1  19    0.80    0.90
 -12  -1  19    2.40    1.10
  12   1 -19    1.40    1.10
 -13  -1  19    6.20    1.40
 -13  -1  19    7.30    1.30
 -13  -1  19    4.90    0.90
 -13  -1  19    5.70    1.20
  13   1 -19    7.40    1.40
 -14  -1  19   -0.10    1.00
  14   1 -19    0.80    0.80
  13  -1  20   -0.20    0.50
  13  -1  20    0.50    0.70
  12  -1  20   -1.20    0.70
  12  -1  20    0.40    0.70
  12  -1  20    2.00    0.90
  12  -1  20    0.30    0.70
  11  -1  20   14.00    1.70
  11  -1  20   11.40    1.90
  11  -1  20   15.30    1.90
  10  -1  20    0.90    0.90
  10  -1  20   -0.10    0.90
  10  -1  20    1.30    1.00
  10  -1  20   -0.20    1.10
   9  -1  20   18.40    2.50
   9  -1  20   24.00    2.90
   9  -1  20   19.60    3.00
   9  -1  20   20.50    2.90
   9  -1  20   19.20    3.00
   8  -1  20    2.20    1.40
   8  -1  20    1.90    1.50
   8  -1  20    0.60    1.30
   8  -1  20    1.30    1.10
   8  -1  20   -2.60    1.70
   8  -1  20    0.70    1.20
   8  -1  20    2.30    1.60
   7  -1  20   10.60    2.30
   7  -1  20   10.20    2.40
   7  -1  20    8.80    2.10
   7  -1  20    9.80    2.30
   7  -1  20    7.50    2.00
   7  -1  20    7.60    2.00
   7  -1  20   10.70    2.60
   6  -1  20    2.60    1.50
   6  -1  20    1.90    1.50
   6  -1  20    1.30    1.20
   6  -1  20    0.50    1.20
   6  -1  20   -0.60    1.40
   6  -1  20   -2.30    1.30
   5  -1  20   11.50    2.50
   5  -1  20    7.90    2.20
   5  -1  20   11.10    2.20
   5  -1  20    9.00    2.00
   5  -1  20   10.90    2.20
   5  -1  20    8.30    2.50
   5  -1  20    9.20    2.20
   5  -1  20    7.80    2.10
   5  -1  20   10.70    2.40
   5  -1  20    8.60    2.40
   5  -1  20    9.60    2.60
   5  -1  20    8.60    2.10
  -5   1 -20   14.20    4.50
  -5   1 -20    9.10    3.90
   4  -1  20    0.60    1.40
   4  -1  20   -2.50    1.40
   4  -1  20    0.40    1.50
   4  -1  20   -0.20    1.30
   4  -1  20    0.30    1.60
   4  -1  20    1.50    1.50
   4  -1  20    1.50    1.50
   4  -1  20    1.30    1.50
   4  -1  20    0.70    1.70
   4  -1  20    1.60    1.40
   4  -1  20    2.60    1.50
   4  -1  20    0.00    1.40
  -4   1 -20    2.50    3.40
  -4   1 -20    6.50    3.10
   3  -1  20   61.09    4.20
   3  -1  20   61.39    4.20
   3  -1  20   62.19    4.30
   3  -1  20   60.69    4.20
   3  -1  20   59.39    4.50
   3  -1  20   71.29    5.00
   3  -1  20   66.29    4.80
   3  -1  20   60.99    4.80
   3  -1  20   64.09    4.60
   3  -1  20   67.29    4.80
   3  -1  20   65.59    4.80
   3  -1  20   62.19    4.70
   3  -1  20   68.19    4.70
  -3   1 -20   59.99    6.40
  -3   1 -20   69.69    7.00
   2  -1  20  140.29    6.10
   2  -1  20  134.69    7.40
   2  -1  20  143.49    7.80
   2  -1  20  153.38    6.80
   2  -1  20  153.18    6.90
   2  -1  20  144.99    6.40
   2  -1  20  148.09    7.10
   2  -1  20  148.39    6.90
   2  -1  20  143.29    6.50
   2  -1  20  150.58    6.60
   2  -1  20  142.79    6.70
  -2   1 -20  151.38    9.40
  -2   1 -20  162.58    9.10
   1  -1  20   -0.80    1.60
   1  -1  20    2.60    1.70
   1  -1  20   -1.30    1.50
   1  -1  20    6.30    1.50
   1  -1  20    4.10    1.90
   1  -1  20    2.80    1.40
  -1   1 -20    5.10    3.00
  -1   1 -20    0.00    2.20
   0  -1  20    8.30    2.10
   0  -1  20    7.20    2.30
   0  -1  20   11.50    2.30
   0  -1  20   10.10    2.30
   0  -1  20    6.60    2.20
   0  -1  20   11.60    3.50
   0  -1  20    6.70    2.20
   0  -1  20    9.70    2.30
   0  -1  20    9.60    2.50
   0  -1  20    7.60    2.20
   0  -1  20    3.80    1.80
   0  -1  20   10.30    2.20
   0  -1  20    8.90    2.10
   0   1 -20    3.00    3.10
   0   1 -20    2.60    2.80
  -1  -1  20    0.50    1.30
  -1  -1  20    4.90    2.30
  -1  -1  20    0.70    1.40
  -1  -1  20    1.20    2.40
  -1  -1  20    3.00    1.70
  -1  -1  20    2.50    1.60
  -1  -1  20    1.50    1.40
  -1  -1  20    0.90    1.70
  -1  -1  20    0.80    1.60
  -1  -1  20    1.20    1.50
  -1  -1  20    1.10    1.30
  -1  -1  20    1.30    1.60
  -1  -1  20    2.00    1.70
   1   1 -20   -1.90    1.90
   1   1 -20    1.40    2.40
  -2  -1  20   13.00    3.90
  -2  -1  20    7.30    2.30
  -2  -1  20    9.10    2.50
  -2  -1  20   11.40    2.40
  -2  -1  20    7.90    2.40
  -2  -1  20   10.30    3.50
  -2  -1  20   12.70    2.50
   2   1 -20   10.10    3.40
   2   1 -20   19.70    4.00
  -3  -1  20   11.20    2.30
  -3  -1  20    5.80    2.70
  -3  -1  20   12.40    2.60
  -3  -1  20    9.70    2.70
  -3  -1  20    8.00    3.30
  -3  -1  20   11.40    2.60
  -3  -1  20   13.40    2.40
  -3  -1  20   10.70    2.50
  -3  -1  20   12.30    2.40
  -3  -1  20   16.00    3.00
  -3  -1  20   12.90    2.50
   3   1 -20    4.20    3.20
   3   1 -20    9.30    3.10
  -4  -1  20    1.50    2.60
  -4  -1  20    1.90    1.50
  -4  -1  20    2.60    1.50
  -4  -1  20    2.50    1.60
  -4  -1  20    1.90    1.60
  -4  -1  20    1.70    1.50
   4   1 -20    1.70    2.60
   4   1 -20   -1.50    2.50
  -5  -1  20    7.70    2.30
  -5  -1  20    8.10    2.30
  -5  -1  20    6.30    2.20
  -5  -1  20    6.10    2.00
  -5  -1  20   10.90    2.50
  -5  -1  20    7.80    2.10
   5   1 -20   10.80    5.30
  -6  -1  20   35.70    7.30
  -6  -1  20   29.50    3.40
  -6  -1  20   28.00    3.40
  -6  -1  20   30.40    3.30
  -6  -1  20   36.60    3.70
   6   1 -20   27.40    6.60
  -7  -1  20    2.00    1.80
  -7  -1  20    4.60    1.60
  -7  -1  20    1.50    1.50
  -8  -1  20   16.90    2.20
  -8  -1  20   16.60    2.80
  -8  -1  20   19.40    3.00
  -8  -1  20   19.00    3.10
  -8  -1  20   17.60    2.90
   8   1 -20   21.00    3.10
  -9  -1  20   11.00    1.80
  -9  -1  20    7.70    2.00
  -9  -1  20   11.50    2.80
  -9  -1  20    9.50    2.10
  -9  -1  20   10.90    2.30
   9   1 -20   11.30    2.20
 -10  -1  20   -0.10    1.10
 -10  -1  20   -0.20    1.10
 -10  -1  20    2.90    1.40
 -10  -1  20    1.00    1.00
  10   1 -20   -1.80    1.10
 -11  -1  20  109.09    4.80
 -11  -1  20  101.09    5.20
 -11  -1  20  108.99    3.60
 -11  -1  20  106.19    5.00
  11   1 -20  105.69    4.90
 -12  -1  20    4.10    0.90
 -12  -1  20    4.70    1.30
[truncated: 6,088,973 more chars]
